# Supplementary material for: Identification and Expression Analysis of Long Non-coding RNA in Large Yellow Croaker (Larimichthys crocea) in Response to Cryptocaryon irritans Infection
Source: Front Genet. 2020 Nov 12;11:590475. doi: 10.3389/fgene.2020.590475 (PMC7689269; doi:10.3389/fgene.2020.590475)
Supplement: Supplementary Table 2 — Primer sets for qRT-PCR. [file Table_2.XLSX]

## Sheet: Sheet1
Supplementary Table 2: Primer sets for qRT-PCR
DElncRNAs	primer set	sequence
TCONS_00012911	2911-L1	CGGACATTATGACTGTATTATGACGTA
	2911-R1	ACCTGATCCACAGACACACA
TCONS_00105595	5595-L2	TGAGCAGTGGAGTTCAACCA
	5595-R2	GGCTAGCAGCAGATTGCTTT
TCONS_00047797	7797-L2	TCACACAGAGGACCACAGTC
	7797-R2	TCCTACACTTCCCGAGCATC
TCONS_00068543	8543-L2	CCTAGCAATGTGGCAGTTGT
	8543-R2	CTTTCATGTGAGGCGCAGTA
β-actin	actin-F	AAGCCAACAGGGAGAAGATGAC
	actin-R	ACGACCAGAGGCATACA
