# Supplementary material for: Identification and Expression Analysis of Long Non-coding RNA in Large Yellow Croaker (Larimichthys crocea) in Response to Cryptocaryon irritans Infection
Source: Front Genet. 2020 Nov 12;11:590475. doi: 10.3389/fgene.2020.590475 (PMC7689269; doi:10.3389/fgene.2020.590475)
Supplement: Supplementary Table 3 — The mapping ratio for samples. [file Table_3.XLSX]

## Sheet: alignment rate
Supplementary Table 3: The mapping ratio for samples
NCBI
Run	overall alignment rate	Run	overall alignment rate	Run	overall alignment rate	Run	overall alignment rate
SRR1145693	82.46	SRR2984347	84.86	SRR6474587	88.44	SRR8416108	60.24
SRR1284621	77.85	SRR2984350	85.08	SRR6474588	92.44	SRR8416109	61.32
SRR1284622	78.18	SRR2984351	85.94	SRR6474589	93.17	SRR8416110	59.3
SRR1284623	80.34	SRR2984352	81.56	SRR6474590	93.12	SRR8416111	60.42
SRR1284624	73.86	SRR2984353	85.82	SRR6474591	92.63	SRR8416112	64.38
SRR1284625	80.7	SRR2984355	83.95	SRR6474592	88.21	SRR8416113	59.94
SRR1284626	80.2	SRR3711297	89.58	SRR6474593	88.06	SRR8416114	61.38
SRR1284627	78.95	SRR3711298	90.22	SRR6474594	93.63	SRR8416115	87.19
SRR1964642	91.26	SRR5000824	87.13	SRR6474595	88.17	SRR8416116	86.85
SRR1964643	90.78	SRR5000825	87.58	SRR6474596	89.74	SRR8416117	59.35
SRR1964644	91.09	SRR5000826	87.85	SRR7699536	83.3	SRR8416118	49.78
SRR1964645	90.65	SRR5121193	59.82	SRR7699537	83.81	SRR8416119	88.16
SRR1964646	90.93	SRR5121194	89.2	SRR7699538	83.59	SRR8523630	64.58
SRR1964647	90.3	SRR5121202	72.39	SRR7699539	83.1	SRR8523631	60.71
SRR1964648	92.19	SRR5121203	68.87	SRR7699540	83.52	SRR8523632	59.04
SRR1964649	91.8	SRR5121204	72.89	SRR7699541	82.55	SRR8776455	62.44
SRR2473990	89.64	SRR5121286	70.55	SRR7699542	82.72	SRR8776456	62.88
SRR2473991	91.23	SRR5121287	77.15	SRR7699543	83.48	SRR8776457	62.35
SRR2680669	88.02	SRR5121288	87.73	SRR8416105	58.09
SRR2680670	88.05	SRR5319849	85.43	SRR8416106	60.21
SRR2984346	83.86	SRR6474586	89.18	SRR8416107	58.59
our laboratory
Run	overall alignment rate	Run	overall alignment rate
C-1	89.72	48h-3	80.3
C-2	83.85	48h-4	87.34
C-3	90.66	72h-1	88.98
C-4	86.91	72h-2	87.33
24h-1	83.44	72h-3	85.6
24h-2	85.09	72h-4	83.59
24h-3	89.66	96h-1	83.84
24h-4	88.23	96h-2	84.49
48h-1	86.4	96h-3	80.04
48h-2	71.37	96h-4	85.64
