# Supplementary material for: Identification and Expression Analysis of Long Non-coding RNA in Large Yellow Croaker (Larimichthys crocea) in Response to Cryptocaryon irritans Infection
Source: Front Genet. 2020 Nov 12;11:590475. doi: 10.3389/fgene.2020.590475 (PMC7689269; doi:10.3389/fgene.2020.590475)
Supplement: Supplementary Table 4 — Interaction between DElncRNAs and target genes. [file Table_4.XLSX]

## Sheet: pairwise
Supplementary Table 4: interaction between DElncRNAs and target genes
lncRNA	gene	value
TCONS_00002999	PPL	-0.999215
TCONS_00018367	PGF	-0.998186
TCONS_00128357	CKAP2	-0.998135
TCONS_00047797	cdh2	-0.997493
TCONS_00072576	CYP7B1	-0.997093
TCONS_00018367	gse1	-0.996891
TCONS_00003582	rspo3	-0.996677
TCONS_00011908	Ube2g1	-0.995974
TCONS_00039801	STAB2	-0.995836
TCONS_00047797	RAMP3	-0.995811
TCONS_00128357	FRMD6	-0.995761
TCONS_00047797	pald1	-0.99551
TCONS_00047797	Pkp3	-0.9955
TCONS_00047797	Clic2	-0.995316
TCONS_00128357	Lpar6	-0.995272
TCONS_00047797	thbs1	-0.995271
TCONS_00128357	TMEM54	-0.995085
TCONS_00047797	Tprn	-0.994987
TCONS_00068543	ANGPTL5	-0.994969
TCONS_00103486	CYP7B1	-0.994932
TCONS_00047797	Cd274	-0.994598
TCONS_00083690	NCOA7	-0.994463
TCONS_00135046	GDPD5	-0.994456
TCONS_00047797	C7	-0.994178
TCONS_00054640	rasl11b	-0.994159
TCONS_00018682	rasl11b	-0.994082
TCONS_00060482	rasl11b	-0.994082
TCONS_00047797	Pde4b	-0.993965
TCONS_00104490	MMP14	-0.993948
TCONS_00018367	ANGPTL5	-0.993845
TCONS_00047797	Cd82	-0.993711
TCONS_00068543	mast3	-0.993649
TCONS_00128357	TGM5	-0.993507
TCONS_00104490	Tsc22d3	-0.993461
TCONS_00128357	NQO1	-0.99333
TCONS_00128357	Prss27	-0.993299
TCONS_00104490	Serpine2	-0.993087
TCONS_00104490	MMD	-0.993086
TCONS_00068543	PGF	-0.992758
TCONS_00068543	cdh2	-0.992582
TCONS_00068543	zgc:110179	-0.992459
TCONS_00072576	Bcl3	-0.992415
TCONS_00003582	calcrla	-0.992386
TCONS_00048798	GDPD5	-0.992362
TCONS_00047797	Sh3bp2	-0.992351
TCONS_00128357	CARTPT	-0.992147
TCONS_00128357	sox3	-0.991704
TCONS_00068543	gse1	-0.991685
TCONS_00018367	C6	-0.991523
TCONS_00047797	Bmp7	-0.991517
TCONS_00113358	SLC2A12	-0.99134
TCONS_00047797	ANGPTL5	-0.991247
TCONS_00047797	TSHZ3	-0.991241
TCONS_00128357	ADCY2	-0.991014
TCONS_00128357	PRSS27	-0.991003
TCONS_00104490	Vtn	-0.990912
TCONS_00068543	STAB2	-0.990707
TCONS_00083690	rasl11b	-0.990633
TCONS_00047797	P4HA1	-0.99061
TCONS_00018367	cdh2	-0.990534
TCONS_00047797	Itpkc	-0.990371
TCONS_00128357	Flg2	-0.990348
TCONS_00018367	CALR	-0.990304
TCONS_00104490	STOX1	-0.990172
TCONS_00047797	PAPSS2	-0.990078
TCONS_00054640	CHCHD10	0.990029
TCONS_00110735	gpt2l	0.990042
TCONS_00040064	prom1a	0.990044
TCONS_00044094	PLPP1	0.990046
TCONS_00126625	FBXO40	0.990048
TCONS_00097223	Tmem51	0.990051
TCONS_00110735	DCAF6	0.990064
TCONS_00068543	fxr1-b	0.990092
TCONS_00072576	NPR1	0.99011
TCONS_00110735	Col28a1	0.990111
TCONS_00115628	PRKAG1	0.990113
TCONS_00097515	rhcg2	0.990115
TCONS_00018682	RGL1	0.990138
TCONS_00060482	RGL1	0.990138
TCONS_00126625	bdh2	0.990175
TCONS_00068543	NDUFAF1	0.990177
TCONS_00104490	PKM	0.990184
TCONS_00115628	Rtn1	0.990196
TCONS_00115628	hdac9b	0.990197
TCONS_00103486	ppdpfa	0.990202
TCONS_00039801	MCEE	0.990205
TCONS_00039801	MSS51	0.990211
TCONS_00068543	Trdn	0.990254
TCONS_00048854	CLIP4	0.990254
TCONS_00018367	ITIH5	0.99027
TCONS_00031297	KAZN	0.990277
TCONS_00048854	rbp4a	0.990292
TCONS_00072576	SRPK3	0.990295
TCONS_00083690	VCL	0.990308
TCONS_00018682	phlda3	0.990312
TCONS_00060482	phlda3	0.990312
TCONS_00103486	tmem242	0.990326
TCONS_00072576	HACD1	0.990331
TCONS_00039801	DUSP13	0.990353
TCONS_00126625	ITIH5	0.990373
TCONS_00018367	acyp2	0.990375
TCONS_00048854	bdh2	0.990387
TCONS_00018682	ASB5	0.990388
TCONS_00060482	ASB5	0.990388
TCONS_00048854	PIP4P2	0.990417
TCONS_00007197	thbs1	0.990433
TCONS_00103486	TNXB	0.990439
TCONS_00054640	mical2b	0.990452
TCONS_00097223	ST14	0.990453
TCONS_00088122	SH3D19	0.990459
TCONS_00103355	adgrl4	0.990462
TCONS_00018682	TCEA3	0.99048
TCONS_00060482	TCEA3	0.99048
TCONS_00048798	lev-9	0.99049
TCONS_00072576	HRC	0.99052
TCONS_00054640	phlda3	0.990522
TCONS_00126625	CAV3	0.990527
TCONS_00072576	Six2	0.990532
TCONS_00088122	Wnt7a	0.990542
TCONS_00126625	TMEM182	0.990544
TCONS_00103486	Asb14	0.990547
TCONS_00092384	FHDC1	0.990566
TCONS_00126625	Kcnj11	0.990566
TCONS_00126625	D7Ertd443e	0.990567
TCONS_00103486	BCL2L1	0.990574
TCONS_00047797	RPL3L	0.990577
TCONS_00120915	rhcg2	0.990579
TCONS_00092384	csgA	0.990609
TCONS_00092384	SPCC663.09c	0.990609
TCONS_00111062	polC	0.990627
TCONS_00103486	DCAF6	0.990642
TCONS_00126625	vcp	0.990662
TCONS_00103486	Hemk1	0.990665
TCONS_00039801	rbp4a	0.990683
TCONS_00018682	Mybpc2	0.990684
TCONS_00060482	Mybpc2	0.990684
TCONS_00092384	Sgms2	0.99069
TCONS_00110735	Best3	0.990695
TCONS_00029463	PHGDH	0.990703
TCONS_00110735	ptcd2	0.990705
TCONS_00116207	FGL1	0.990709
TCONS_00128412	FGL1	0.990709
TCONS_00092384	Tmem238	0.990712
TCONS_00061182	polC	0.990714
TCONS_00003582	ttn-1	0.990715
TCONS_00136454	APOA4	0.990721
TCONS_00097515	Foxq1	0.990731
TCONS_00068543	spata5l1	0.990735
TCONS_00018367	RBM20	0.990745
TCONS_00054640	TCEA3	0.990755
TCONS_00011908	Csrp2	0.99079
TCONS_00081001	SERINC3	0.990791
TCONS_00103486	HRC	0.990792
TCONS_00126625	PTPRS	0.990817
TCONS_00003582	Srl	0.990823
TCONS_00088122	cnfn-b	0.990836
TCONS_00018367	pdlim7	0.990841
TCONS_00088122	DHCR24	0.990843
TCONS_00072576	mecr	0.990845
TCONS_00068543	RBM20	0.990848
TCONS_00110735	Asb14	0.990885
TCONS_00103486	PODN	0.990913
TCONS_00040064	ADAM28	0.990916
TCONS_00048854	IGFN1	0.990926
TCONS_00097515	polC	0.990935
TCONS_00103486	acat1	0.990935
TCONS_00039801	Coq9	0.990939
TCONS_00011908	INHBB	0.990955
TCONS_00103486	SLC25A12	0.990963
TCONS_00126625	GLRX2	0.990969
TCONS_00048854	REEP5	0.990969
TCONS_00083690	Gtpbp2	0.990981
TCONS_00018367	HPRT1	0.991
TCONS_00054640	atl2	0.991006
TCONS_00054640	Atl2	0.991006
TCONS_00137236	hmox	0.991007
TCONS_00126625	SYNPO2	0.99105
TCONS_00092384	efr3b	0.991067
TCONS_00103486	PIP4P2	0.991073
TCONS_00048854	Myh8	0.991074
TCONS_00048854	MSS51	0.991077
TCONS_00039801	COL24A1	0.991091
TCONS_00126625	Hemk1	0.9911
TCONS_00126625	Hapln2	0.991102
TCONS_00044094	Rhog	0.991104
TCONS_00115628	Myh8	0.991106
TCONS_00048854	RFC2	0.991111
TCONS_00115628	rbp4a	0.991113
TCONS_00039801	ppdpfa	0.991116
TCONS_00018367	NT5C2	0.991122
TCONS_00048854	NEXN	0.991123
TCONS_00115628	ptcd2	0.991128
TCONS_00103486	COL24A1	0.991134
TCONS_00068543	pdlim7	0.991143
TCONS_00018682	atl2	0.991145
TCONS_00018682	Atl2	0.991145
TCONS_00060482	atl2	0.991145
TCONS_00060482	Atl2	0.991145
TCONS_00018367	TESK1	0.991157
TCONS_00016150	Lifr	0.991158
TCONS_00029463	Cdc20	0.991179
TCONS_00135046	DTNA	0.991191
TCONS_00072576	Oaz2	0.991194
TCONS_00054640	Syne2	0.991204
TCONS_00018682	Ptprd	0.991204
TCONS_00060482	Ptprd	0.991204
TCONS_00039801	Ampd1	0.991209
TCONS_00126625	Fbxo40	0.991209
TCONS_00029463	pbk	0.99121
TCONS_00103486	SH3KBP1	0.991218
TCONS_00103486	tmem38a	0.991221
TCONS_00039801	MYOM2	0.991221
TCONS_00115628	PEX26	0.991224
TCONS_00126625	NNT	0.991225
TCONS_00039801	Dnajb4	0.991234
TCONS_00039801	OSBPL1A	0.991246
TCONS_00048798	Best3	0.99126
TCONS_00072576	Ndufb9	0.99126
TCONS_00039801	PFKFB1	0.991266
TCONS_00048854	HRC	0.991267
TCONS_00039801	mecr	0.991271
TCONS_00110735	Nexn	0.991285
TCONS_00072576	ANK1	0.991296
TCONS_00072576	LD	0.991302
TCONS_00039801	LRRC20	0.991323
TCONS_00110735	PRKAG1	0.991329
TCONS_00047797	acyp2	0.991331
TCONS_00115628	C4orf54	0.991332
TCONS_00126625	DHRS4	0.991384
TCONS_00115628	Asb16	0.991388
TCONS_00115628	Asb18	0.991388
TCONS_00039801	Pmf1	0.991406
TCONS_00136454	Foxq1	0.991413
TCONS_00126625	ASB5	0.991424
TCONS_00044094	pdzrn3b	0.991432
TCONS_00110735	PEX26	0.991466
TCONS_00016150	RGS5	0.991469
TCONS_00115628	HRC	0.991484
TCONS_00103486	CKMT2	0.991493
TCONS_00039801	EPDR1	0.991497
TCONS_00072576	mbp	0.9915
TCONS_00092384	ptgis	0.991508
TCONS_00007197	Gdf15	0.991512
TCONS_00018367	PIPOX	0.991517
TCONS_00018682	mical2b	0.991518
TCONS_00060482	mical2b	0.991518
TCONS_00083690	PIP4P2	0.991521
TCONS_00068543	asrgl1	0.991555
TCONS_00048854	fitm1	0.991571
TCONS_00072576	BCL2L1	0.991587
TCONS_00104169	CASQ1	0.991599
TCONS_00066134	Ceacam20	0.991602
TCONS_00066134	phospho1	0.991606
TCONS_00040064	C1QL4	0.991607
TCONS_00068543	Apopt1	0.991639
TCONS_00092384	LAMB3	0.991646
TCONS_00103486	Ehd2	0.991646
TCONS_00039801	acat1	0.99165
TCONS_00054640	Ptprd	0.991657
TCONS_00103486	ZFP64	0.991658
TCONS_00092384	Lrrn4cl	0.991664
TCONS_00092384	GIMAP8	0.991682
TCONS_00072576	ppdpfa	0.991683
TCONS_00115628	Pmf1	0.991688
TCONS_00018367	mecr	0.99169
TCONS_00040064	ptgis	0.991695
TCONS_00011908	USP54	0.991696
TCONS_00110735	CLIP4	0.991762
TCONS_00097223	SQLE	0.991774
TCONS_00068543	Fry	0.991781
TCONS_00048854	VCL	0.991793
TCONS_00103486	FHL2	0.991793
TCONS_00054640	esr2	0.991799
TCONS_00115628	CKMT2	0.991816
TCONS_00037633	RND1	0.991821
TCONS_00044094	HP	0.991832
TCONS_00039801	Ndufb9	0.991859
TCONS_00115628	Mybpc2	0.991864
TCONS_00048854	mical2b	0.991891
TCONS_00066134	efr3b	0.991892
TCONS_00039399	Gdf15	0.991893
TCONS_00072576	ANK2	0.991893
TCONS_00039801	Esyt2	0.991909
TCONS_00072576	GYS1	0.991917
TCONS_00103486	MYOM2	0.991924
TCONS_00126625	GYS1	0.991927
TCONS_00003582	sox21b	0.991931
TCONS_00088122	CRYBB3	0.991936
TCONS_00018682	Syne2	0.991941
TCONS_00060482	Syne2	0.991941
TCONS_00115628	POPDC3	0.991943
TCONS_00110735	Aldh6a1	0.991952
TCONS_00018367	NDUFAF6	0.991955
TCONS_00110735	VCL	0.991957
TCONS_00011908	Nup210	0.991957
TCONS_00040172	CETN1	0.991958
TCONS_00068543	OBSCN	0.991983
TCONS_00068543	PGAM2	0.991994
TCONS_00127044	TNIP1	0.991994
TCONS_00072576	SYNPO2	0.991997
TCONS_00018367	NPR1	0.992011
TCONS_00072576	Asb2	0.992022
TCONS_00104490	DAPK3	0.992032
TCONS_00044094	GGCX	0.992041
TCONS_00081001	MPL	0.99205
TCONS_00103486	OBSL1	0.992052
TCONS_00068543	OXCT1	0.992054
TCONS_00039801	OBSCN	0.992092
TCONS_00018682	cobl	0.992104
TCONS_00060482	cobl	0.992104
TCONS_00039801	NT5C2	0.992107
TCONS_00072576	NNT	0.992109
TCONS_00103486	REEP5	0.992128
TCONS_00066134	enpp4	0.992154
TCONS_00054640	cobl	0.992155
TCONS_00126625	TCEA3	0.992161
TCONS_00110735	REEP5	0.992201
TCONS_00047797	NDUFAF6	0.992213
TCONS_00115628	VCL	0.992252
TCONS_00103486	PEX26	0.99226
TCONS_00126625	gamt	0.992266
TCONS_00083690	lev-9	0.992274
TCONS_00039801	calcoco1	0.992313
TCONS_00072576	dupd1	0.992321
TCONS_00088122	Plac8l1	0.992332
TCONS_00115628	PTPRS	0.99234
TCONS_00011908	APOH	0.992348
TCONS_00048854	COL4A6	0.992389
TCONS_00072576	Wiz	0.992393
TCONS_00092384	MFAP4	0.992404
TCONS_00072576	MYOM2	0.99241
TCONS_00097223	NAB1	0.992441
TCONS_00068543	trpt1	0.992456
TCONS_00126625	ZFP64	0.992472
TCONS_00048854	pter	0.99248
TCONS_00066134	GATM	0.99249
TCONS_00126625	TRDN	0.992525
TCONS_00029463	efna1	0.992529
TCONS_00072576	PFKFB1	0.992537
TCONS_00110988	MIMI_R795	0.992549
TCONS_00012911	Ccl4	0.992551
TCONS_00110735	Ptprd	0.992571
TCONS_00088122	tmem150a	0.992578
TCONS_00039801	ITIH5	0.992592
TCONS_00103486	ppm1k	0.992596
TCONS_00068543	echdc3	0.992607
TCONS_00018682	esr2	0.992634
TCONS_00060482	esr2	0.992634
TCONS_00072576	Tstd3	0.992645
TCONS_00068543	TCAP	0.992649
TCONS_00039801	PHPT1	0.99267
TCONS_00072576	GOLGA7B	0.992672
TCONS_00011908	SLC16A3	0.992676
TCONS_00103486	GOLGA7B	0.992682
TCONS_00126625	COL6A3	0.992701
TCONS_00048854	COL6A3	0.992716
TCONS_00116207	ADAP1	0.992739
TCONS_00128412	ADAP1	0.992739
TCONS_00039801	SMYD1	0.992754
TCONS_00039801	MYBPC1	0.992754
TCONS_00116072	hoxc13a	0.992758
TCONS_00126625	Trim55	0.992771
TCONS_00115628	Best3	0.992792
TCONS_00039801	Myh8	0.992794
TCONS_00039801	Trim55	0.992809
TCONS_00126625	CAV2	0.992812
TCONS_00039801	SPCC663.06c	0.992827
TCONS_00066134	Rab6b	0.992838
TCONS_00103486	CRAT	0.992844
TCONS_00016150	Acss1	0.992849
TCONS_00003582	wdr73	0.992851
TCONS_00088122	TMEM154	0.992853
TCONS_00037633	batf	0.992854
TCONS_00103486	FBXL3	0.992861
TCONS_00092384	KLF5	0.992864
TCONS_00007197	ADAM28	0.992867
TCONS_00115628	TCEA3	0.992872
TCONS_00081001	tcaf	0.992897
TCONS_00126625	TNNT2	0.992918
TCONS_00054640	Obscn	0.99292
TCONS_00115628	MYBPC2	0.992932
TCONS_00072576	PHPT1	0.992939
TCONS_00039801	ASB15	0.99294
TCONS_00048854	CKMT2	0.992942
TCONS_00110735	TCEA3	0.992976
TCONS_00115628	OSBPL1A	0.992976
TCONS_00048854	Ky	0.992984
TCONS_00126625	CD38	0.992988
TCONS_00048854	CMYA5	0.993003
TCONS_00092384	tmem132e	0.993031
TCONS_00040064	MMP9	0.993031
TCONS_00040172	GP1BB	0.993032
TCONS_00068543	Coro6	0.993037
TCONS_00110735	IGFN1	0.993038
TCONS_00115628	Ky	0.993047
TCONS_00115628	TMOD4	0.993056
TCONS_00115628	MYOZ1	0.993061
TCONS_00110735	RFC2	0.993064
TCONS_00048854	C4orf54	0.993066
TCONS_00040172	tmc1	0.993075
TCONS_00126625	SLC37A4	0.993094
TCONS_00072576	Osbpl1a	0.993094
TCONS_00103486	Rtn4	0.993131
TCONS_00092384	prom1a	0.993142
TCONS_00048854	FHL2	0.993145
TCONS_00040064	Lama3	0.993157
TCONS_00040064	ttc39c	0.993157
TCONS_00115628	MSS51	0.99316
TCONS_00110735	SERPINF1	0.993177
TCONS_00110735	SERPINF2	0.993177
TCONS_00092384	Fat2	0.993187
TCONS_00039399	Vwa7	0.993207
TCONS_00110735	Ehd2	0.99321
TCONS_00110735	OBSL1	0.993219
TCONS_00126625	PODN	0.993221
TCONS_00072576	EEF2	0.993225
TCONS_00072576	Eef2	0.993225
TCONS_00068543	Cxadr	0.993237
TCONS_00081001	CETN1	0.993245
TCONS_00083690	Ryr1	0.993248
TCONS_00048854	ppm1k	0.993249
TCONS_00104490	Lpar4	0.993254
TCONS_00126625	CACNB1	0.993272
TCONS_00092384	MYO1G	0.993278
TCONS_00072576	CAV2	0.99328
TCONS_00048798	TRIM22	0.99329
TCONS_00007197	Sall1	0.993293
TCONS_00048854	Aldh6a1	0.9933
TCONS_00068543	EEF2	0.993307
TCONS_00068543	Eef2	0.993307
TCONS_00048854	COL24A1	0.993315
TCONS_00126625	FABP2	0.993316
TCONS_00110735	CACNB1	0.993316
TCONS_00018367	EEF2	0.993317
TCONS_00018367	Eef2	0.993317
TCONS_00072576	Actn3	0.993329
TCONS_00018682	Obscn	0.993336
TCONS_00060482	Obscn	0.993336
TCONS_00115628	REEP5	0.993338
TCONS_00115628	ZFP64	0.993348
TCONS_00039801	HRC	0.993352
TCONS_00072576	D7Ertd443e	0.99339
TCONS_00039801	C4orf54	0.99339
TCONS_00110988	Mmp3	0.993391
TCONS_00007197	CERS2	0.993392
TCONS_00083690	Obscn	0.993396
TCONS_00018367	RPL3L	0.993405
TCONS_00126625	HHATL	0.993411
TCONS_00103486	SVIL	0.993416
TCONS_00068543	ADPRH	0.993417
TCONS_00110735	SLC25A12	0.993421
TCONS_00136454	GIMAP4	0.993429
TCONS_00018682	BCHE	0.99343
TCONS_00060482	BCHE	0.99343
TCONS_00110735	Gtpbp2	0.993443
TCONS_00103486	MYBPC1	0.993449
TCONS_00081001	Antxr1	0.993451
TCONS_00048854	DUSP13	0.993456
TCONS_00048854	ldhba	0.993488
TCONS_00018682	Best3	0.993498
TCONS_00060482	Best3	0.993498
TCONS_00103355	Lyve1	0.993515
TCONS_00097223	Upp1	0.993516
TCONS_00072576	Apopt1	0.993522
TCONS_00110735	FHL2	0.993529
TCONS_00040064	GATM	0.993529
TCONS_00040064	Slc28a2	0.99353
TCONS_00116207	hmx3b	0.993563
TCONS_00128412	hmx3b	0.993563
TCONS_00126625	SMYD1	0.993573
TCONS_00115628	SERPINF1	0.993575
TCONS_00115628	SERPINF2	0.993575
TCONS_00018367	kbtbd12	0.993584
TCONS_00126625	MYOZ1	0.993594
TCONS_00136454	SFRP5	0.993599
TCONS_00115628	COL24A1	0.993603
TCONS_00066134	Sc5d	0.993606
TCONS_00011908	Rps6kl1	0.993626
TCONS_00048854	PACS2	0.993633
TCONS_00115628	CMYA5	0.993639
TCONS_00135046	TRIM22	0.993641
TCONS_00039801	Ctdsp1	0.993653
TCONS_00072576	Rtn4	0.993665
TCONS_00115628	RHOBTB2	0.993667
TCONS_00047797	TNNI1	0.993672
TCONS_00103355	Olfml1	0.993672
TCONS_00048854	Fbxo40	0.993694
TCONS_00066134	SPINT1	0.99371
TCONS_00104169	Dyrk2	0.993724
TCONS_00072576	OBSCN	0.993726
TCONS_00097515	Samd9l	0.993728
TCONS_00068543	mthfsd	0.993731
TCONS_00040064	RELT	0.993733
TCONS_00039801	trpt1	0.993745
TCONS_00039801	NPR1	0.993749
TCONS_00110735	FBXO40	0.993763
TCONS_00018367	Six2	0.99377
TCONS_00110735	fitm1	0.993773
TCONS_00054640	BCHE	0.993781
TCONS_00068543	Fbp2	0.993785
TCONS_00092384	maoA	0.993792
TCONS_00068543	atp2a1	0.993795
TCONS_00115628	DCAF6	0.993796
TCONS_00103486	PFKFB1	0.993805
TCONS_00048854	CACNB1	0.99381
TCONS_00029463	GLUL	0.993829
TCONS_00039801	Rtn4	0.993858
TCONS_00048854	gpt2l	0.993867
TCONS_00007197	Fam111a	0.993871
TCONS_00039801	slc5a9	0.993888
TCONS_00088122	Thbs1	0.993894
TCONS_00083690	RFC2	0.993907
TCONS_00116072	MIMI_R795	0.993934
TCONS_00018367	COL12A1	0.993938
TCONS_00115628	gamt	0.993946
TCONS_00115628	Fam117a	0.993948
TCONS_00081001	Gp5	0.993969
TCONS_00039801	lrrfip2	0.993977
TCONS_00072576	Mcam	0.993979
TCONS_00115628	DUSP13	0.993983
TCONS_00081001	GP1BB	0.993988
TCONS_00092384	HMGCR	0.993989
TCONS_00104490	psbp1	0.993991
TCONS_00040172	Slc16a6	0.993994
TCONS_00126625	PACS2	0.994009
TCONS_00018367	TCAP	0.99401
TCONS_00056844	polC	0.994011
TCONS_00110735	PTPRS	0.994011
TCONS_00048854	CLCN1	0.994024
TCONS_00116072	SFRP5	0.994049
TCONS_00110735	BCHE	0.994057
TCONS_00039801	LDB3	0.994064
TCONS_00072576	CRAT	0.99407
TCONS_00116207	tmc1	0.994075
TCONS_00128412	tmc1	0.994075
TCONS_00136454	hoxc13a	0.994106
TCONS_00116207	tcaf	0.994137
TCONS_00128412	tcaf	0.994137
TCONS_00011908	Cd93	0.994148
TCONS_00126625	AGMAT	0.994154
TCONS_00115628	esr2	0.994156
TCONS_00054640	Best3	0.994168
TCONS_00103486	BCL2L13	0.994175
TCONS_00097223	EML1	0.994205
TCONS_00048854	MYBPC2	0.994205
TCONS_00115628	Ptprd	0.99421
TCONS_00126625	PEX26	0.994241
TCONS_00083690	HAPLN1	0.994246
TCONS_00116072	polC	0.994254
TCONS_00072576	ASB5	0.994258
TCONS_00103486	ptcd2	0.994266
TCONS_00072576	ACSL1	0.994309
TCONS_00083690	CLCN1	0.99431
TCONS_00018367	mthfsd	0.994332
TCONS_00039801	NDUFAF1	0.994365
TCONS_00126625	Fam117a	0.994374
TCONS_00072576	Oard1	0.994393
TCONS_00047797	tmem136	0.994401
TCONS_00110735	MYBPC2	0.994428
TCONS_00048798	PRKAG1	0.994429
TCONS_00097223	MYO1B	0.994435
TCONS_00018367	SLC38A3	0.994453
TCONS_00048854	BCHE	0.994456
TCONS_00039801	SVIL	0.994458
TCONS_00039801	Asb14	0.99446
TCONS_00048854	RYR3	0.994478
TCONS_00128808	ITGA2	0.994489
TCONS_00068543	MCEE	0.994497
TCONS_00039801	ATP5F1B	0.994498
TCONS_00115628	CAV3	0.994498
TCONS_00116207	CETN1	0.994508
TCONS_00128412	CETN1	0.994508
TCONS_00137236	Adgrg3	0.994514
TCONS_00120915	APOA4	0.994515
TCONS_00039801	TMEM182	0.994522
TCONS_00039801	TECR	0.994537
TCONS_00115628	bves	0.994541
TCONS_00048854	Mybpc2	0.994569
TCONS_00103355	IL17C	0.994598
TCONS_00097515	GIMAP4	0.994612
TCONS_00039801	atp2a1	0.994616
TCONS_00115628	Asb14	0.994617
TCONS_00068543	SLC3A2	0.99464
TCONS_00018367	LDB3	0.994657
TCONS_00088122	Zc3h12a	0.994658
TCONS_00126625	ANK2	0.994665
TCONS_00061182	hoxc13a	0.994677
TCONS_00048854	SLC25A12	0.994685
TCONS_00103486	P2rx5	0.994685
TCONS_00111062	hoxc13a	0.994691
TCONS_00048854	OSBPL1A	0.994703
TCONS_00039801	P2rx5	0.994719
TCONS_00097223	TNFAIP3	0.994723
TCONS_00083690	ADAMTS3	0.99477
TCONS_00054640	PECR	0.994779
TCONS_00054640	HAPLN1	0.994796
TCONS_00012911	slt-1	0.994799
TCONS_00012911	Tlr5	0.994799
TCONS_00115628	ppm1k	0.994815
TCONS_00120915	hoxc13a	0.994822
TCONS_00136454	rhcg2	0.994823
TCONS_00048854	Asb16	0.994829
TCONS_00048854	Asb18	0.994829
TCONS_00088122	SYT1	0.994833
TCONS_00115628	OBSL1	0.99485
TCONS_00103486	pter	0.994856
TCONS_00072143	CSAD	0.994867
TCONS_00072576	SMYD1	0.994875
TCONS_00072576	SH3KBP1	0.994891
TCONS_00088122	Hepacam2	0.994898
TCONS_00126625	EPDR1	0.994916
TCONS_00040064	Sall1	0.994916
TCONS_00097223	Hyal5	0.994918
TCONS_00018367	nipsnap2	0.994934
TCONS_00040064	thbs1	0.994934
TCONS_00048854	Ryr1	0.994939
TCONS_00066134	IL1R2	0.994949
TCONS_00126625	ASB15	0.994995
TCONS_00110735	ppm1k	0.995004
TCONS_00136454	MIMI_R795	0.995011
TCONS_00048854	RGL1	0.995034
TCONS_00126625	mkrn1	0.995049
TCONS_00115628	FHL2	0.995059
TCONS_00115628	Ehd2	0.995065
TCONS_00018682	HAPLN1	0.995084
TCONS_00060482	HAPLN1	0.995084
TCONS_00072576	TRDN	0.995095
TCONS_00103486	Hapln2	0.995101
TCONS_00136454	Samd9l	0.995106
TCONS_00040064	maoA	0.995117
TCONS_00126625	Asb16	0.995125
TCONS_00126625	Asb18	0.995125
TCONS_00029463	Cldn4	0.995128
TCONS_00072576	Coq9	0.995137
TCONS_00048854	ptcd2	0.995163
TCONS_00072576	Myom1	0.995174
TCONS_00048854	esr2	0.995176
TCONS_00088122	ENTPD3	0.995186
TCONS_00088122	SARG	0.995192
TCONS_00126625	Wiz	0.995198
TCONS_00018682	PECR	0.995203
TCONS_00060482	PECR	0.995203
TCONS_00044094	SBNO2	0.995217
TCONS_00068543	LDB3	0.995227
TCONS_00054640	lev-9	0.995232
TCONS_00092384	NCF2	0.995241
TCONS_00072576	tmem38a	0.995244
TCONS_00110735	ZFP64	0.99526
TCONS_00103355	Myh7	0.995266
TCONS_00048854	SLC37A4	0.995278
TCONS_00126625	Rtn2	0.995281
TCONS_00040064	MFAP4	0.995288
TCONS_00048798	Mapre3	0.99529
TCONS_00115628	Ryr1	0.995304
TCONS_00110735	Obscn	0.995308
TCONS_00039801	SYNPO2	0.995313
TCONS_00018682	lev-9	0.995321
TCONS_00060482	lev-9	0.995321
TCONS_00104490	spns3	0.995346
TCONS_00007197	GIMAP8	0.995347
TCONS_00044094	msmo1	0.995388
TCONS_00048854	AGMAT	0.995395
TCONS_00103486	slc5a9	0.995402
TCONS_00072576	pdlim7	0.995403
TCONS_00039801	Oaz2	0.995405
TCONS_00083690	RYR3	0.995406
TCONS_00126625	ppm1k	0.995429
TCONS_00061182	SFRP5	0.995434
TCONS_00044094	Egln1	0.995459
TCONS_00104490	Vgll2	0.995459
TCONS_00126625	rbp4a	0.995472
TCONS_00088122	ZBTB7B	0.995476
TCONS_00110735	Ryr1	0.99548
TCONS_00018367	echdc3	0.99549
TCONS_00097515	SFRP5	0.995494
TCONS_00018367	Fry	0.995494
TCONS_00039801	vcp	0.995498
TCONS_00007197	MFAP4	0.995536
TCONS_00016150	Nup210	0.995538
TCONS_00072576	Dnajb4	0.995545
TCONS_00115628	CLCN1	0.995546
TCONS_00018682	VCL	0.995548
TCONS_00060482	VCL	0.995548
TCONS_00012911	Fam111a	0.995555
TCONS_00127882	hmx3b	0.995561
TCONS_00048854	TCEA3	0.995626
TCONS_00040172	CYBB	0.995632
TCONS_00110735	phlda3	0.995643
TCONS_00029463	BCL6	0.995647
TCONS_00097515	APOA4	0.995653
TCONS_00092384	Acly	0.995653
TCONS_00040064	Vwa7	0.99569
TCONS_00068543	Six2	0.995706
TCONS_00039801	dupd1	0.995719
TCONS_00068543	AATK	0.995795
TCONS_00040064	Fam111a	0.995797
TCONS_00068543	ak1	0.995802
TCONS_00128808	HBEGF	0.995806
TCONS_00110735	PIP4P2	0.995819
TCONS_00048854	DCAF6	0.995832
TCONS_00007197	Hipk2	0.995845
TCONS_00040064	LRRC56	0.995847
TCONS_00054640	VCL	0.99586
TCONS_00048854	FABP2	0.995869
TCONS_00115628	gpt2l	0.995872
TCONS_00092384	LRRC56	0.995879
TCONS_00126625	MYBPC2	0.995913
TCONS_00115628	Col28a1	0.995921
TCONS_00018367	SLC3A2	0.995929
TCONS_00048854	PEX26	0.995938
TCONS_00126625	MYBPC1	0.995938
TCONS_00072576	adssl1c	0.995949
TCONS_00072576	Vgll2	0.995971
TCONS_00072576	TNNT2	0.995971
TCONS_00103486	Coq9	0.995989
TCONS_00072576	CKMT2	0.995994
TCONS_00072576	ADGRL2	0.996009
TCONS_00068543	UQCR10	0.996025
TCONS_00039801	tmem38a	0.996036
TCONS_00110735	CD38	0.996038
TCONS_00048854	phlda3	0.996038
TCONS_00115628	CLIP4	0.99604
TCONS_00088122	cldn7a	0.996061
TCONS_00115628	SLC25A12	0.996091
TCONS_00072576	yipf5	0.996098
TCONS_00040064	Ceacam20	0.996102
TCONS_00088122	Cdcp1	0.996107
TCONS_00126625	BCL2L13	0.996111
TCONS_00072576	NDUFAF1	0.996117
TCONS_00088122	DPP4	0.996144
TCONS_00083690	Syne2	0.996163
TCONS_00048854	Asb14	0.996167
TCONS_00039801	EEF2	0.996192
TCONS_00039801	Eef2	0.996192
TCONS_00126625	REEP5	0.996203
TCONS_00044094	TCN2	0.996213
TCONS_00068543	acyp2	0.996213
TCONS_00126625	pter	0.996246
TCONS_00018682	cavin4a	0.996251
TCONS_00060482	cavin4a	0.996251
TCONS_00072576	P2rx5	0.996265
TCONS_00083690	esr2	0.996268
TCONS_00068543	Myl3	0.99627
TCONS_00072576	Rtn2	0.996281
TCONS_00103486	ANK2	0.996297
TCONS_00039801	TRDN	0.996313
TCONS_00115628	RYR3	0.996314
TCONS_00115628	Aldh6a1	0.996318
TCONS_00083690	Mybpc2	0.996325
TCONS_00126625	ptcd2	0.996325
TCONS_00092384	GPX3	0.99633
TCONS_00048854	Kcnj11	0.996352
TCONS_00092384	thbs1	0.996357
TCONS_00127882	P2ry12	0.996357
TCONS_00097223	hif1a	0.996396
TCONS_00126625	PLEKHA7	0.996397
TCONS_00039801	vdac2	0.99641
TCONS_00068543	mecr	0.996415
TCONS_00068543	RPL3L	0.99642
TCONS_00126625	Scn1b	0.996424
TCONS_00039801	ADGRL2	0.996446
TCONS_00110735	AGMAT	0.996449
TCONS_00103486	LD	0.996451
TCONS_00097223	ZSWIM5	0.996461
TCONS_00103486	MYBPC2	0.996467
TCONS_00115628	BCHE	0.996474
TCONS_00115628	Fbxo40	0.996481
TCONS_00039801	Hemk1	0.99649
TCONS_00115628	IGFN1	0.996499
TCONS_00088122	CD2AP	0.996516
TCONS_00088122	Cd2ap	0.996516
TCONS_00068543	ZRANB2	0.99652
TCONS_00039399	Hipk2	0.996568
TCONS_00044094	SPATC1L	0.996582
TCONS_00083690	PECR	0.996591
TCONS_00097515	hoxc13a	0.9966
TCONS_00126625	Obscn	0.996632
TCONS_00111062	SFRP5	0.996638
TCONS_00072576	slc5a9	0.996638
TCONS_00066134	EML1	0.996646
TCONS_00039801	VDAC2	0.996658
TCONS_00115628	Nexn	0.996666
TCONS_00068543	PRSS35	0.996675
TCONS_00110735	mical2b	0.996679
TCONS_00128808	March8	0.996701
TCONS_00097223	IL1R2	0.996708
TCONS_00012911	Vwa7	0.996733
TCONS_00092530	clec3a	0.996739
TCONS_00048854	Col28a1	0.996743
TCONS_00126625	TMOD4	0.996777
TCONS_00126625	SVIL	0.996785
TCONS_00054640	cavin4a	0.996786
TCONS_00116207	GP1BB	0.996839
TCONS_00128412	GP1BB	0.996839
TCONS_00072576	MYBPC1	0.996841
TCONS_00110735	CLCN1	0.996851
TCONS_00126625	Aldh6a1	0.996866
TCONS_00088122	GCLC	0.996869
TCONS_00081001	FGL1	0.996881
TCONS_00054640	RYR3	0.996898
TCONS_00039801	HACD1	0.996923
TCONS_00048854	SERPINF1	0.996924
TCONS_00048854	SERPINF2	0.996924
TCONS_00092530	b4	0.996925
TCONS_00110735	Scn1b	0.996943
TCONS_00115628	fitm1	0.996968
TCONS_00110735	SLC37A4	0.996995
TCONS_00039801	Itih2	0.997011
TCONS_00048854	Nexn	0.997034
TCONS_00097223	Svil	0.997047
TCONS_00126625	FHL2	0.997061
TCONS_00104490	TCF15	0.997063
TCONS_00039399	PPFIA3	0.997065
TCONS_00007197	PPFIA3	0.997075
TCONS_00097223	SLC7A3	0.997084
TCONS_00037633	Nacc2	0.997098
TCONS_00115628	CD38	0.997112
TCONS_00061182	APOA4	0.997112
TCONS_00018682	RYR3	0.997119
TCONS_00060482	RYR3	0.997119
TCONS_00048854	PTPRS	0.997124
TCONS_00048798	cavin4a	0.997127
TCONS_00137236	Slco2a1	0.997132
TCONS_00040064	GIMAP8	0.997164
TCONS_00040064	Chka	0.997179
TCONS_00092384	March8	0.997212
TCONS_00126625	Myh8	0.997227
TCONS_00097223	enpp4	0.997235
TCONS_00048854	ZFP64	0.997251
TCONS_00018682	PRKAG1	0.997254
TCONS_00060482	PRKAG1	0.997254
TCONS_00110735	cobl	0.997258
TCONS_00018367	MSH3	0.997274
TCONS_00039801	GLRX2	0.997282
TCONS_00083690	mical2b	0.997305
TCONS_00044094	GNAI3	0.997312
TCONS_00018367	fxr1-b	0.997334
TCONS_00018367	Mbip	0.997338
TCONS_00039801	Rtn2	0.997355
TCONS_00072576	SVIL	0.997367
TCONS_00048854	OBSL1	0.997393
TCONS_00018367	ZRANB2	0.997395
TCONS_00126625	Coq9	0.99741
TCONS_00128808	LAMB3	0.997423
TCONS_00040064	tmem132e	0.997423
TCONS_00039801	SH3KBP1	0.997465
TCONS_00120915	SFRP5	0.997467
TCONS_00048854	ASB5	0.997469
TCONS_00040064	CERS2	0.997473
TCONS_00016150	USP54	0.997479
TCONS_00126625	MSS51	0.997484
TCONS_00097515	MIMI_R795	0.997494
TCONS_00039801	pdlim7	0.997495
TCONS_00048854	Ehd2	0.997501
TCONS_00126625	OBSL1	0.997507
TCONS_00111062	APOA4	0.997525
TCONS_00048854	cobl	0.997533
TCONS_00048854	FBXO40	0.99754
TCONS_00044094	flot2a	0.997541
TCONS_00012911	Gdf15	0.997544
TCONS_00110735	Mybpc2	0.997568
TCONS_00116072	APOA4	0.997569
TCONS_00126625	Ehd2	0.997578
TCONS_00011908	chac1	0.99759
TCONS_00088122	Plekhf1	0.997594
TCONS_00018367	asrgl1	0.997643
TCONS_00126625	DUSP13	0.997655
TCONS_00103486	Herc2	0.997661
TCONS_00039801	Wiz	0.997693
TCONS_00007197	Vwa7	0.997716
TCONS_00103665	ORC3	0.997741
TCONS_00126625	ppdpfa	0.997742
TCONS_00039801	adssl1c	0.997745
TCONS_00018367	PRSS35	0.997749
TCONS_00068543	Mbip	0.997753
TCONS_00054640	PRKAG1	0.997761
TCONS_00115628	FABP2	0.997762
TCONS_00097223	phospho1	0.997764
TCONS_00110792	Tecta	0.997765
TCONS_00097223	CYP3A24	0.997776
TCONS_00115628	CACNB1	0.997796
TCONS_00039801	Osbpl1a	0.997812
TCONS_00115628	Obscn	0.997837
TCONS_00137236	cat	0.997855
TCONS_00018367	spata5l1	0.997857
TCONS_00126625	LD	0.997863
TCONS_00110735	FABP2	0.997872
TCONS_00048854	Scn1b	0.997936
TCONS_00088122	GIMAP4	0.997945
TCONS_00097223	aacs	0.997947
TCONS_00011908	Slc39a6	0.997971
TCONS_00126625	slc5a9	0.997979
TCONS_00126625	gpt2l	0.998002
TCONS_00088122	PITPNC1	0.998005
TCONS_00110735	RGL1	0.998005
TCONS_00126625	SH3KBP1	0.998011
TCONS_00056844	hoxc13a	0.998015
TCONS_00068543	PIPOX	0.99804
TCONS_00056844	SFRP5	0.998063
TCONS_00135046	PPP1R3A	0.998083
TCONS_00012911	KCNIP3	0.998088
TCONS_00110735	Ky	0.998096
TCONS_00054640	Ky	0.998112
TCONS_00039801	Vgll2	0.99812
TCONS_00115628	SLC37A4	0.998123
TCONS_00039801	Asb2	0.998128
TCONS_00018682	ADAMTS3	0.998151
TCONS_00060482	ADAMTS3	0.998151
TCONS_00115628	AGMAT	0.998158
TCONS_00018682	CLCN1	0.99817
TCONS_00060482	CLCN1	0.99817
TCONS_00126625	MYOM2	0.998176
TCONS_00048854	HAPLN1	0.998177
TCONS_00128808	GPX3	0.998181
TCONS_00126625	OSBPL1A	0.998189
TCONS_00110735	Kcnj11	0.998194
TCONS_00039801	GYS1	0.998205
TCONS_00115628	RGL1	0.998207
TCONS_00110735	atl2	0.998211
TCONS_00110735	Atl2	0.998211
TCONS_00039801	SRPK3	0.998225
TCONS_00135776	b4	0.998225
TCONS_00016150	Lrrn4cl	0.998238
TCONS_00054640	CLCN1	0.998252
TCONS_00054640	ADAMTS3	0.998261
TCONS_00126625	Pmf1	0.998269
TCONS_00126625	SLC25A12	0.998275
TCONS_00037633	TNFRSF6B	0.998278
TCONS_00097223	CYP51A1	0.998307
TCONS_00088122	Trim16	0.998311
TCONS_00066134	ST14	0.99833
TCONS_00039801	yipf5	0.998356
TCONS_00092384	ITGA2	0.998358
TCONS_00039801	ASB5	0.998361
TCONS_00068543	SMIM20	0.998365
TCONS_00037633	Actl6a	0.998372
TCONS_00135776	clec3a	0.998379
TCONS_00097223	PELI2	0.998394
TCONS_00103486	PLEKHA7	0.998409
TCONS_00003582	Casq1	0.998459
TCONS_00068543	nipsnap2	0.998493
TCONS_00115628	HAPLN1	0.998512
TCONS_00018682	Ky	0.998517
TCONS_00060482	Ky	0.998517
TCONS_00092530	FABP4	0.998518
TCONS_00088122	Baiap2	0.998537
TCONS_00039801	ANK1	0.998542
TCONS_00037633	VAV1	0.998572
TCONS_00088122	RAB25	0.998576
TCONS_00126625	P2rx5	0.998582
TCONS_00115628	Scn1b	0.998602
TCONS_00018367	AATK	0.998607
TCONS_00029463	Mid1	0.998614
TCONS_00029463	MID1	0.998614
TCONS_00039399	KCNIP3	0.998629
TCONS_00068543	PHKA1	0.998637
TCONS_00072576	GLRX2	0.998641
TCONS_00056844	APOA4	0.998659
TCONS_00048854	atl2	0.998674
TCONS_00048854	Atl2	0.998674
TCONS_00097223	ENDOD1	0.998678
TCONS_00126625	tmem38a	0.998703
TCONS_00083690	Ky	0.998718
TCONS_00072576	atp2a1	0.998734
TCONS_00115628	FBXO40	0.998744
TCONS_00039801	CAV2	0.998757
TCONS_00126625	DCAF6	0.998759
TCONS_00116207	Slc16a6	0.998777
TCONS_00128412	Slc16a6	0.998777
TCONS_00127044	ADAMTS13	0.998814
TCONS_00088122	Tspan13	0.998844
TCONS_00039801	Tstd3	0.998883
TCONS_00039801	NNT	0.998908
TCONS_00104490	Gls	0.998918
TCONS_00104490	GLS2	0.998918
TCONS_00072576	Hemk1	0.998923
TCONS_00018367	Rnf115	0.998939
TCONS_00113358	TRAK2	0.998943
TCONS_00126625	Asb14	0.998947
TCONS_00115628	phlda3	0.998959
TCONS_00126625	PFKFB1	0.99897
TCONS_00115628	ASB5	0.998971
TCONS_00110735	esr2	0.99898
TCONS_00061182	MIMI_R795	0.99899
TCONS_00048854	Obscn	0.998994
TCONS_00110735	RYR3	0.999014
TCONS_00072576	acat1	0.999046
TCONS_00115628	Kcnj11	0.999057
TCONS_00126625	dupd1	0.999075
TCONS_00039801	CKMT2	0.999129
TCONS_00097223	ST3GAL3	0.999142
TCONS_00110735	ASB5	0.999156
TCONS_00029463	PTGS1	0.999161
TCONS_00068543	MSH3	0.999175
TCONS_00126625	C4orf54	0.999223
TCONS_00056844	MIMI_R795	0.999226
TCONS_00040064	Meioc	0.999248
TCONS_00135776	FABP4	0.999255
TCONS_00120915	MIMI_R795	0.999259
TCONS_00126625	Ryr1	0.999269
TCONS_00072576	Itih2	0.999321
TCONS_00097223	Antxr2	0.999338
TCONS_00116207	CYBB	0.999363
TCONS_00128412	CYBB	0.999363
TCONS_00115628	cobl	0.999391
TCONS_00018367	PHKA1	0.999418
TCONS_00039801	D7Ertd443e	0.999452
TCONS_00111062	MIMI_R795	0.999462
TCONS_00126625	Rtn4	0.99949
TCONS_00068543	Rnf115	0.999509
TCONS_00110735	HAPLN1	0.999525
TCONS_00039801	Mcam	0.999531
TCONS_00007197	KCNIP3	0.999542
TCONS_00016150	chac1	0.999565
TCONS_00072576	ATP5F1B	0.999646
TCONS_00088122	Clic4	0.999649
TCONS_00048854	CD38	0.999655
TCONS_00018367	SMIM20	0.999671
TCONS_00039801	TNNT2	0.99969
TCONS_00126625	CKMT2	0.999785
TCONS_00126625	COL24A1	0.999823
TCONS_00012911	PPFIA3	0.999842
TCONS_00115628	atl2	0.999873
TCONS_00115628	Atl2	0.999873
TCONS_00126625	HRC	0.999877
TCONS_00012911	Hipk2	0.99993
TCONS_00087680	krt13	0.999984
