# Supplementary material for: Identification and Expression Analysis of Long Non-coding RNA in Large Yellow Croaker (Larimichthys crocea) in Response to Cryptocaryon irritans Infection
Source: Front Genet. 2020 Nov 12;11:590475. doi: 10.3389/fgene.2020.590475 (PMC7689269; doi:10.3389/fgene.2020.590475)
Supplement: Supplementary Table 5 — Target genes identified by the InnateDB as immune genes. [file Table_5.XLSX]

## Sheet: immune target genes
Supplementary Table 5: Target genes identified by the InnateDB as immune genes
AATK	ADAMTS13	ANK1	APOA4	APOH	BCL2L1	BCL2L13	BCL6
C1QL4	C6	C7	CALR	CASQ1	CD2AP	CD38	CKAP2
COL12A1	COL24A1	COL4A6	COL6A3	CYBB	DAPK3	DHCR24	DPP4
FABP4	GCLC	GLRX2	GP1BB	HAPLN1	HPRT1	IGFN1	IL17C
IL1R2	INHBB	ITGA2	KCNIP3	LAMB3	MFAP4	MMD	MMP9
MPL	MSH3	MYBPC1	MYBPC2	NCF2	NQO1	OBSCN	PACS2
PDLIM5	PECR	PFKFB1	PLEKHA7	PRKAG1	PTGS1	PTPRS	RAMP3
RELT	RND1	SBNO2	SERINC3	SERPINF2	SFRP5	SH3KBP1	STAB2
SYT1	TNFAIP3	TNFRSF6B	TNIP1	TNXB	VAV1	VCL
