# Supplementary material for: Identification and Expression Analysis of Long Non-coding RNA in Large Yellow Croaker (Larimichthys crocea) in Response to Cryptocaryon irritans Infection
Source: Front Genet. 2020 Nov 12;11:590475. doi: 10.3389/fgene.2020.590475 (PMC7689269; doi:10.3389/fgene.2020.590475)
Supplement: Supplementary Table 6 — The top 20 significantly enriched GO term of target genes. [file Table_6.xlsx]

## Sheet: GO enrichment
Supplementary Table 6: The top 20 significantly enriched GO term of target genes.
GO ID	Description	The number of DEGs	p value
cluster1
GO:0045095	keratin filament	3	0.000581334
GO:0005219	ryanodine-sensitive calcium-release channel activity	2	0.000811131
GO:0006470	protein dephosphorylation	6	0.00117668
GO:0016311	dephosphorylation	6	0.0026522
GO:0004721	phosphoprotein phosphatase activity	6	0.00266187
GO:0006096	glycolytic process	5	0.00523885
GO:0006757	ATP generation from ADP	5	0.00523885
GO:0009135	purine nucleoside diphosphate metabolic process	5	0.00523885
GO:0009179	purine ribonucleoside diphosphate metabolic process	5	0.00523885
GO:0009185	ribonucleoside diphosphate metabolic process	5	0.00523885
GO:0046031	ADP metabolic process	5	0.00523885
GO:0006090	pyruvate metabolic process	5	0.00537466
GO:0044724	single-organism carbohydrate catabolic process	5	0.00537466
GO:0015919	peroxisomal membrane transport	1	0.00682874
GO:0045046	protein import into peroxisome membrane	1	0.00682874
GO:0016052	carbohydrate catabolic process	5	0.00703706
GO:0006165	nucleoside diphosphate phosphorylation	5	0.00737391
GO:0046939	nucleotide phosphorylation	5	0.00737391
GO:0004373	glycogen (starch) synthase activity	1	0.00745134
GO:0009132	nucleoside diphosphate metabolic process	5	0.00754649
cluster2
GO:0005247	voltage-gated chloride channel activity	4	0.000435532
GO:0008308	voltage-gated anion channel activity	4	0.000510961
GO:0005254	chloride channel activity	4	0.00120595
GO:0005253	anion channel activity	4	0.00135864
GO:0015108	chloride transmembrane transporter activity	4	0.00139882
GO:0019842	vitamin binding	3	0.00162124
GO:0031418	L-ascorbic acid binding	2	0.00165325
GO:0030246	carbohydrate binding	4	0.00221517
GO:0015103	inorganic anion transmembrane transporter activity	4	0.00244654
GO:0016706	oxidoreductase activity, acting on paired donors, with incorporation or reduction of molecular oxygen, 2-oxoglutarate as one donor, and incorporation of one atom each of oxygen into both donors	2	0.00372842
GO:0005030	neurotrophin receptor activity	1	0.0038017
GO:0015889	cobalamin transport	1	0.00382409
GO:0048029	monosaccharide binding	2	0.00541767
GO:0055114	oxidation-reduction process	12	0.00561411
GO:0006821	chloride transport	4	0.00605013
GO:0031406	carboxylic acid binding	2	0.00617462
GO:0043177	organic acid binding	2	0.00617462
GO:0005579	membrane attack complex	1	0.00741744
GO:0004020	adenylylsulfate kinase activity	1	0.00758915
GO:0004656	procollagen-proline 4-dioxygenase activity	1	0.00758915
cluster3
GO:0034146	toll-like receptor 5 signaling pathway	2	2.66524e-05
GO:0002755	MyD88-dependent toll-like receptor signaling pathway	2	7.96862e-05
GO:0050663	cytokine secretion	2	7.96862e-05
GO:0050707	regulation of cytokine secretion	2	7.96862e-05
GO:0001819	positive regulation of cytokine production	2	0.000394399
GO:0050708	regulation of protein secretion	2	0.000394399
GO:0002218	activation of innate immune response	2	0.000550291
GO:0002221	pattern recognition receptor signaling pathway	2	0.000550291
GO:0002224	toll-like receptor signaling pathway	2	0.000550291
GO:0002758	innate immune response-activating signal transduction	2	0.000550291
GO:0031349	positive regulation of defense response	2	0.000550291
GO:0045088	regulation of innate immune response	2	0.000550291
GO:0045089	positive regulation of innate immune response	2	0.000550291
GO:0005576	extracellular region	18	0.000651259
GO:0001816	cytokine production	2	0.000731241
GO:0001817	regulation of cytokine production	2	0.000731241
GO:0042742	defense response to bacterium	2	0.000731241
GO:0002757	immune response-activating signal transduction	2	0.000936989
GO:0002764	immune response-regulating signaling pathway	2	0.000936989
GO:0031347	regulation of defense response	2	0.000936989
cluster4
GO:0042157	lipoprotein metabolic process	2	0.00165816
GO:0004617	phosphoglycerate dehydrogenase activity	1	0.00212895
GO:0006564	L-serine biosynthetic process	1	0.00447476
GO:0005576	extracellular region	9	0.00599643
GO:0000186	activation of MAPKK activity	1	0.0067048
GO:0001678	cellular glucose homeostasis	1	0.0067048
GO:0008343	adult feeding behavior	1	0.0067048
GO:0009267	cellular response to starvation	1	0.0067048
GO:0030534	adult behavior	1	0.0067048
GO:0031669	cellular response to nutrient levels	1	0.0067048
GO:0032094	response to food	1	0.0067048
GO:0032095	regulation of response to food	1	0.0067048
GO:0032096	negative regulation of response to food	1	0.0067048
GO:0032099	negative regulation of appetite	1	0.0067048
GO:0032102	negative regulation of response to external stimulus	1	0.0067048
GO:0032104	regulation of response to extracellular stimulus	1	0.0067048
GO:0032105	negative regulation of response to extracellular stimulus	1	0.0067048
GO:0032107	regulation of response to nutrient levels	1	0.0067048
GO:0032108	negative regulation of response to nutrient levels	1	0.0067048
GO:0033500	carbohydrate homeostasis	1	0.0067048
cluster5
GO:0016528	sarcoplasm	3	1.33e-07
GO:0016529	sarcoplasmic reticulum	3	1.33e-07
GO:1901564	organonitrogen compound metabolic process	19	0.000129132
GO:0044710	single-organism metabolic process	32	0.000138411
GO:0004359	glutaminase activity	2	0.000176888
GO:0072521	purine-containing compound metabolic process	9	0.000317784
GO:0070069	cytochrome complex	2	0.000391306
GO:0098803	respiratory chain complex	2	0.000391306
GO:0030212	hyaluronan metabolic process	2	0.000454529
GO:1903510	mucopolysaccharide metabolic process	2	0.000454529
GO:0030212	hyaluronan metabolic process	2	0.000454529
GO:1903510	mucopolysaccharide metabolic process	2	0.000454529
GO:0055086	nucleobase-containing small molecule metabolic process	10	0.000498665
GO:1901135	carbohydrate derivative metabolic process	11	0.000797775
GO:0005746	mitochondrial respiratory chain	2	0.000929711
GO:0070469	respiratory chain	2	0.000929711
GO:0006163	purine nucleotide metabolic process	8	0.00122451
GO:0015343	siderophore transmembrane transporter activity	2	0.00129845
GO:0015603	iron chelate transmembrane transporter activity	2	0.00129845
GO:0031992	energy transducer activity	2	0.00129845
