# Supplementary material for: Identification and Expression Analysis of Long Non-coding RNA in Large Yellow Croaker (Larimichthys crocea) in Response to Cryptocaryon irritans Infection
Source: Front Genet. 2020 Nov 12;11:590475. doi: 10.3389/fgene.2020.590475 (PMC7689269; doi:10.3389/fgene.2020.590475)
Supplement: Supplementary Table 7 — The significantly enriched KEGG pathways of target genes. [file Table_7.XLSX]

## Sheet: KEGG
Supplementary Table 7: The significantly enriched KEGG pathways of target genes
Cluster	Pathway ID	Pathway	The number of DEGs	Pvalue
1	ko00330	Arginine and proline metabolism	3	0.00727416
1	ko04974	Protein digestion and absorption	4	0.0176812
1	ko04510	Focal adhesion	6	0.0198562
1	ko05410	Hypertrophic cardiomyopathy (HCM)	4	0.0222691
1	ko04931	Insulin resistance	4	0.0231746
1	ko04146	Peroxisome	3	0.0323449
1	ko05100	Bacterial invasion of epithelial cells	3	0.0398068
1	ko05150	Staphylococcus aureus infection	2	0.0449372
1	ko04910	Insulin signaling pathway	4	0.0460796
2	ko04610	Complement and coagulation cascades	3	0.00426704
2	ko00261	Monobactam biosynthesis	1	0.0101247
2	ko04060	Cytokine-cytokine receptor interaction	4	0.0152603
2	ko04350	TGF-beta signaling pathway	3	0.0188916
2	ko05020	Prion diseases	2	0.0199076
2	ko05322	Systemic lupus erythematosus	2	0.0244753
2	ko04928	Parathyroid hormone synthesis, secretion and action	3	0.0470149
3	ko00100	Steroid biosynthesis	4	5.71756e-06
3	ko01100	Metabolic pathways	19	0.000173867
3	ko01110	Biosynthesis of secondary metabolites	9	0.000813297
3	ko05146	Amoebiasis	4	0.00387099
3	ko00909	Sesquiterpenoid and triterpenoid biosynthesis	1	0.0106055
3	ko01130	Biosynthesis of antibiotics	5	0.0149267
3	ko04060	Cytokine-cytokine receptor interaction	4	0.0178665
3	ko04512	ECM-receptor interaction	3	0.0290068
3	ko05202	Transcriptional misregulation in cancers	4	0.0304684
3	ko00260	Glycine, serine and threonine metabolism	2	0.0309659
3	ko00590	Arachidonic acid metabolism	2	0.0309659
3	ko00480	Glutathione metabolism	2	0.0366559
3	ko04216	Ferroptosis	2	0.037839
3	ko05219	Bladder cancer	2	0.0390367
3	ko00330	Arginine and proline metabolism	2	0.0402489
3	ko05215	Prostate cancer	3	0.0442824
3	ko05206	MicroRNAs in cancer	4	0.0445509
4	ko04923	Regulation of lipolysis in adipocyte	2	0.0134105
4	ko01230	Biosynthesis of amino acids	2	0.0191537
4	ko00130	Ubiquinone and other terpenoid-quinone biosynthesis	1	0.0323935
4	ko04727	GABAergic synapse	2	0.0335938
4	ko04114	Oocyte meiosis	2	0.0353502
4	ko00910	Nitrogen metabolism	1	0.0363725
4	ko05414	Dilated cardiomyopathy (DCM)	2	0.0471111
4	ko04724	Glutamatergic synapse	2	0.0476084
4	ko02020	Two-component system	1	0.0482174
5	ko04216	Ferroptosis	4	0.000284642
5	ko01100	Metabolic pathways	19	0.00034913
5	ko01212	Fatty acid metabolism	4	0.000368238
5	ko00072	Synthesis and degradation of ketone bodies	2	0.00106145
5	ko05012	Parkinson disease	5	0.00150501
5	ko01120	Microbial metabolism in diverse environments	6	0.00193839
5	ko01200	Carbon metabolism	5	0.00199017
5	ko00620	Pyruvate metabolism	3	0.0034449
5	ko04714	Thermogenesis	6	0.00411845
5	ko01110	Biosynthesis of secondary metabolites	8	0.00458986
5	ko00280	Valine, leucine and isoleucine degradation	3	0.00461738
5	ko00720	Carbon fixation pathways in prokaryotes	2	0.00538836
5	ko04260	Cardiac muscle contraction	4	0.00539358
5	ko02020	Two-component system	2	0.00771766
5	ko00650	Butanoate metabolism	2	0.00902402
5	ko04922	Glucagon signaling pathway	4	0.00916223
5	ko00627	Aminobenzoate degradation	1	0.0110863
5	ko00230	Purine metabolism	5	0.0118751
5	ko00010	Glycolysis / Gluconeogenesis	3	0.0130785
5	ko01130	Biosynthesis of antibiotics	5	0.0178573
5	ko00062	Fatty acid elongation	2	0.0216
5	ko00640	Propanoate metabolism	2	0.0216
5	ko00362	Benzoate degradation	1	0.0220522
5	ko05230	Central carbon metabolism in cancer	3	0.0229301
5	ko00680	Methane metabolism	2	0.0236204
5	ko00630	Glyoxylate and dicarboxylate metabolism	2	0.0257156
5	ko00471	D-Glutamine and D-glutamate metabolism	1	0.0274905
5	ko00760	Nicotinate and nicotinamide metabolism	2	0.0312689
5	ko00260	Glycine, serine and threonine metabolism	2	0.0336117
5	ko00071	Fatty acid degradation	2	0.0348082
5	ko00190	Oxidative phosphorylation	3	0.0352136
5	ko00250	Alanine, aspartate and glutamate metabolism	2	0.0436338
5	ko05016	Huntington disease	4	0.0440867
