# Supplementary material for: Identification and Expression Analysis of Long Non-coding RNA in Large Yellow Croaker (Larimichthys crocea) in Response to Cryptocaryon irritans Infection
Source: Front Genet. 2020 Nov 12;11:590475. doi: 10.3389/fgene.2020.590475 (PMC7689269; doi:10.3389/fgene.2020.590475)
Supplement: Supplementary Table 8 — Interaction between target genes. [file Table_8.XLSX]

## Sheet: pairwise
Supplementary Table 8: interaction between target genes
lncRNAgene	gene	value
Asb16	krt13	150
Eef2	GDPD5	150
esr2	SERPINF1	150
FRMD6	HP	150
FRMD6	Prss27	150
GDPD5	Eef2	150
GLUL	MSH3	150
HP	FRMD6	150
kbtbd12	LRRC56	150
krt13	Asb16	150
LAMB3	rasl11b	150
LAMB3	zgc:110179	150
LRRC56	kbtbd12	150
LRRC56	VCL	150
MSH3	GLUL	150
MSH3	tmem132e	150
Prss27	FRMD6	150
rasl11b	LAMB3	150
SERPINF1	esr2	150
Tlr5	VCL	150
tmem132e	MSH3	150
VCL	LRRC56	150
VCL	Tlr5	150
zgc:110179	LAMB3	150
BCL6	CRAT	151
BCL6	Syne2	151
cat	Eef2	151
CKMT2	Myl3	151
CRAT	BCL6	151
CRAT	Nacc2	151
CRAT	ZBTB7B	151
CRAT	ZFP64	151
CYP7B1	Gp5	151
Eef2	cat	151
GLRX2	GYS1	151
Gp5	CYP7B1	151
GYS1	GLRX2	151
KLF5	Syne2	151
Myl3	CKMT2	151
Nacc2	CRAT	151
Nacc2	Syne2	151
RHOBTB2	TMOD4	151
Rhog	Ube2g1	151
RND1	TMOD4	151
Syne2	BCL6	151
Syne2	KLF5	151
Syne2	Nacc2	151
Syne2	ZBTB7B	151
Syne2	ZFP64	151
TMOD4	RHOBTB2	151
TMOD4	RND1	151
Ube2g1	Rhog	151
ZBTB7B	CRAT	151
ZBTB7B	Syne2	151
ZFP64	CRAT	151
ZFP64	Syne2	151
ADGRL2	HP	152
ADGRL2	ST14	152
BCL6	Fbp2	152
CKMT2	Csrp2	152
CKMT2	mical2b	152
CKMT2	Syne2	152
Csrp2	CKMT2	152
CYP3A24	PFKFB1	152
CYP7B1	PFKFB1	152
CYP7B1	PODN	152
Fbp2	BCL6	152
Fbp2	KLF5	152
Fbp2	Nacc2	152
Fbp2	ZBTB7B	152
Fbp2	ZFP64	152
GLRX2	VDAC2	152
GP1BB	SFRP5	152
Gp5	SFRP5	152
gpt2l	SLC2A12	152
GYS1	Obscn	152
HP	ADGRL2	152
KLF5	Fbp2	152
Ky	Myl3	152
Ky	RHOBTB2	152
Ky	RND1	152
ldhba	spata5l1	152
ldhba	vcp	152
LRRC20	SFRP5	152
mical2b	CKMT2	152
Myl3	Ky	152
Nacc2	Fbp2	152
Obscn	GYS1	152
pbk	RFC2	152
PFKFB1	CYP3A24	152
PFKFB1	CYP7B1	152
PHGDH	PRKAG1	152
PODN	CYP7B1	152
PRKAG1	PHGDH	152
Rab6b	SLC7A3	152
RFC2	pbk	152
RHOBTB2	Ky	152
RND1	Ky	152
SFRP5	GP1BB	152
SFRP5	Gp5	152
SFRP5	LRRC20	152
SFRP5	Tlr5	152
SLC2A12	gpt2l	152
SLC7A3	Rab6b	152
spata5l1	ldhba	152
ST14	ADGRL2	152
Syne2	CKMT2	152
Tlr5	SFRP5	152
vcp	ldhba	152
VDAC2	GLRX2	152
ZBTB7B	Fbp2	152
ZFP64	Fbp2	152
acat1	GLUL	153
ADCY2	NPR1	153
atp2a1	SLC2A12	153
cat	Prss27	153
cat	ST14	153
Csrp2	SMYD1	153
Dnajb4	RPL3L	153
GDPD5	PKM	153
GLUL	acat1	153
ldhba	PRKAG1	153
NPR1	ADCY2	153
NPR1	Ptprd	153
Obscn	tmem38a	153
phlda3	PRSS35	153
PKM	GDPD5	153
PRKAG1	ldhba	153
PRKAG1	spata5l1	153
PRKAG1	vcp	153
Prss27	cat	153
PRSS35	phlda3	153
Ptprd	NPR1	153
RAB25	SERPINF1	153
RPL3L	Dnajb4	153
SERPINF1	RAB25	153
SLC2A12	atp2a1	153
SLC38A3	SLC7A3	153
SLC7A3	SLC38A3	153
SMYD1	Csrp2	153
SMYD1	Syne2	153
spata5l1	PRKAG1	153
ST14	cat	153
Syne2	SMYD1	153
tmem38a	Obscn	153
vcp	PRKAG1	153
acat1	ttc39c	154
Acss1	Obscn	154
ANGPTL5	FABP4	154
Asb16	PPP1R3A	154
Asb2	PPP1R3A	154
ASB5	PPP1R3A	154
Bcl3	PPP1R3A	154
CSAD	ldhba	154
FABP4	ANGPTL5	154
FABP4	FGL1	154
FABP4	MFAP4	154
Fbp2	GLRX2	154
FGL1	FABP4	154
GLRX2	Fbp2	154
gpt2l	SLC7A3	154
ldhba	CSAD	154
ldhba	SLC7A3	154
MFAP4	FABP4	154
Obscn	Acss1	154
PHGDH	Trim55	154
PPP1R3A	Asb16	154
PPP1R3A	Asb2	154
PPP1R3A	ASB5	154
PPP1R3A	Bcl3	154
SLC7A3	gpt2l	154
SLC7A3	ldhba	154
Trim55	PHGDH	154
ttc39c	acat1	154
ADCY2	Ptprd	155
CRAT	GP1BB	155
CRAT	Gp5	155
CRAT	LRRC20	155
CRAT	PODN	155
DHCR24	PFKFB1	155
Dnajb4	GLRX2	155
esr2	spns3	155
FBXO40	Tlr5	155
GLRX2	Dnajb4	155
GP1BB	CRAT	155
Gp5	CRAT	155
LRRC20	CRAT	155
MMD	RAB25	155
MMD	rasl11b	155
MMD	RHOBTB2	155
MMD	Rhog	155
MMD	RND1	155
MMD	zgc:110179	155
PAPSS2	pdzrn3b	155
pdzrn3b	PAPSS2	155
PFKFB1	DHCR24	155
PODN	CRAT	155
PODN	SFRP5	155
Ptprd	ADCY2	155
RAB25	MMD	155
rasl11b	MMD	155
RHOBTB2	MMD	155
Rhog	MMD	155
RND1	MMD	155
SFRP5	PODN	155
spns3	esr2	155
Tlr5	FBXO40	155
zgc:110179	MMD	155
Acss1	CSAD	156
Actl6a	b4	156
Actl6a	Dyrk2	156
Actl6a	Hipk2	156
b4	Actl6a	156
cat	gpt2l	156
CSAD	Acss1	156
DPP4	slc5a9	156
dupd1	esr2	156
Dyrk2	Actl6a	156
esr2	dupd1	156
Fat2	KLF5	156
Fat2	Nacc2	156
Fat2	ZBTB7B	156
gpt2l	cat	156
Hipk2	Actl6a	156
KLF5	Fat2	156
Nacc2	Fat2	156
PFKFB1	spata5l1	156
PFKFB1	vcp	156
slc5a9	DPP4	156
spata5l1	PFKFB1	156
vcp	PFKFB1	156
ZBTB7B	Fat2	156
ACSL1	Rtn4	157
bdh2	gpt2l	157
bdh2	PAPSS2	157
CD2AP	HMGCR	157
COL24A1	spata5l1	157
COL24A1	vcp	157
GP1BB	lrrfip2	157
Gp5	lrrfip2	157
gpt2l	bdh2	157
HBEGF	PTGS1	157
HMGCR	CD2AP	157
HMGCR	pbk	157
HMGCR	TESK1	157
LRRC20	lrrfip2	157
LRRC56	lrrfip2	157
lrrfip2	GP1BB	157
lrrfip2	Gp5	157
lrrfip2	LRRC20	157
lrrfip2	LRRC56	157
lrrfip2	PODN	157
PAPSS2	bdh2	157
pbk	HMGCR	157
PODN	lrrfip2	157
PTGS1	HBEGF	157
Rtn4	ACSL1	157
spata5l1	COL24A1	157
spns3	TCEA3	157
TCEA3	spns3	157
TESK1	HMGCR	157
vcp	COL24A1	157
Actl6a	ATP5F1B	158
ADAM28	Ptprd	158
ANK2	Pde4b	158
atp2a1	Ehd2	158
atp2a1	Srl	158
ATP5F1B	Actl6a	158
BCL6	COL6A3	158
BCL6	Dnajb4	158
bdh2	SLC7A3	158
cat	HP	158
CD2AP	CYP3A24	158
CD2AP	CYP7B1	158
CD2AP	Egln1	158
Cdc20	RFC2	158
COL6A3	BCL6	158
COL6A3	KLF5	158
COL6A3	Nacc2	158
COL6A3	Thbs1	158
COL6A3	ZBTB7B	158
COL6A3	ZFP64	158
CYP3A24	CD2AP	158
CYP3A24	pbk	158
CYP3A24	TESK1	158
CYP7B1	CD2AP	158
CYP7B1	pbk	158
CYP7B1	TESK1	158
Dnajb4	BCL6	158
Dnajb4	HPRT1	158
Dnajb4	KLF5	158
Dnajb4	Nacc2	158
Dnajb4	ZBTB7B	158
Dnajb4	ZFP64	158
Dyrk2	MID1	158
echdc3	GP1BB	158
echdc3	Gp5	158
echdc3	LRRC20	158
echdc3	LRRC56	158
echdc3	PODN	158
echdc3	Tlr5	158
Egln1	CD2AP	158
Ehd2	atp2a1	158
Ehd2	Myh7	158
Ehd2	Myh8	158
FRMD6	Myh8	158
FRMD6	ST14	158
GP1BB	echdc3	158
Gp5	echdc3	158
hoxc13a	HP	158
hoxc13a	Prss27	158
hoxc13a	SMYD1	158
hoxc13a	ST14	158
HP	cat	158
HP	hoxc13a	158
HPRT1	Dnajb4	158
KLF5	COL6A3	158
KLF5	Dnajb4	158
Ky	MYBPC1	158
LRRC20	echdc3	158
LRRC56	echdc3	158
MID1	Dyrk2	158
MYBPC1	Ky	158
Myh7	Ehd2	158
Myh7	Srl	158
Myh8	Ehd2	158
Myh8	FRMD6	158
Myh8	Srl	158
Nacc2	COL6A3	158
Nacc2	Dnajb4	158
pbk	CYP3A24	158
pbk	CYP7B1	158
Pde4b	ANK2	158
PKM	Rhog	158
PODN	echdc3	158
Prss27	hoxc13a	158
Ptprd	ADAM28	158
RFC2	Cdc20	158
Rhog	PKM	158
SLC7A3	bdh2	158
SMYD1	hoxc13a	158
SMYD1	Wnt7a	158
Srl	atp2a1	158
Srl	Myh7	158
Srl	Myh8	158
ST14	FRMD6	158
ST14	hoxc13a	158
TESK1	CYP3A24	158
TESK1	CYP7B1	158
Thbs1	COL6A3	158
Tlr5	echdc3	158
Wnt7a	SMYD1	158
ZBTB7B	COL6A3	158
ZBTB7B	Dnajb4	158
ZFP64	COL6A3	158
ZFP64	Dnajb4	158
Acss1	GLUL	159
ADGRL2	Prss27	159
Asb16	Pde4b	159
Asb2	Pde4b	159
ASB5	Pde4b	159
Bcl3	Pde4b	159
BCL6	COL24A1	159
BCL6	sox3	159
COL24A1	BCL6	159
COL24A1	KLF5	159
COL24A1	Nacc2	159
COL24A1	ZBTB7B	159
COL24A1	ZFP64	159
CRAT	esr2	159
esr2	CRAT	159
GLUL	Acss1	159
Hepacam2	Myom1	159
Hepacam2	MYOM2	159
HP	sox3	159
KLF5	COL24A1	159
KLF5	sox3	159
ldhba	MSH3	159
MSH3	ldhba	159
Myom1	Hepacam2	159
MYOM2	Hepacam2	159
Nacc2	COL24A1	159
Nacc2	sox3	159
Pde4b	Asb16	159
Pde4b	Asb2	159
Pde4b	ASB5	159
Pde4b	Bcl3	159
Prss27	ADGRL2	159
Prss27	sox3	159
sox3	BCL6	159
sox3	HP	159
sox3	KLF5	159
sox3	Nacc2	159
sox3	Prss27	159
sox3	ST14	159
sox3	ZBTB7B	159
sox3	ZFP64	159
ST14	sox3	159
ZBTB7B	COL24A1	159
ZBTB7B	sox3	159
ZFP64	COL24A1	159
ZFP64	sox3	159
acat1	ATP5F1B	160
ADAM28	COL24A1	160
ATP5F1B	acat1	160
BCL6	echdc3	160
BCL6	Pde4b	160
COL24A1	ADAM28	160
CYBB	Ptprd	160
echdc3	BCL6	160
echdc3	KLF5	160
echdc3	Nacc2	160
echdc3	ZBTB7B	160
echdc3	ZFP64	160
GPX3	MSH3	160
KLF5	echdc3	160
KLF5	Pde4b	160
MSH3	GPX3	160
Nacc2	echdc3	160
Nacc2	Pde4b	160
Pde4b	BCL6	160
Pde4b	KLF5	160
Pde4b	Nacc2	160
Pde4b	ZBTB7B	160
Pde4b	ZFP64	160
Ptprd	CYBB	160
ZBTB7B	echdc3	160
ZBTB7B	Pde4b	160
ZFP64	echdc3	160
ZFP64	Pde4b	160
acat1	msmo1	161
ADGRL2	TSHZ3	161
Bcl3	CKMT2	161
CETN1	SYT1	161
CKMT2	Bcl3	161
Dyrk2	NPR1	161
FHDC1	SH3D19	161
fxr1-b	SERINC3	161
GLRX2	RPL3L	161
GP1BB	kbtbd12	161
Gp5	kbtbd12	161
Hepacam2	LRRC56	161
Hepacam2	Tlr5	161
Hipk2	NPR1	161
kbtbd12	GP1BB	161
kbtbd12	Gp5	161
kbtbd12	LRRC20	161
kbtbd12	PODN	161
ldhba	Rab6b	161
LRRC20	kbtbd12	161
LRRC56	Hepacam2	161
msmo1	acat1	161
Myh7	PKM	161
Myh7	Tprn	161
Ndufb9	Syne2	161
NPR1	Dyrk2	161
NPR1	Hipk2	161
PKM	Myh7	161
PODN	kbtbd12	161
Rab6b	ldhba	161
RPL3L	GLRX2	161
SERINC3	fxr1-b	161
SH3D19	FHDC1	161
Syne2	Ndufb9	161
SYT1	CETN1	161
Tlr5	Hepacam2	161
Tprn	Myh7	161
TSHZ3	ADGRL2	161
Actl6a	spata5l1	162
Actl6a	vcp	162
ADGRL2	GP1BB	162
ADGRL2	Gp5	162
ADGRL2	LRRC20	162
ADGRL2	PODN	162
ANK2	PPP1R3A	162
Csrp2	esr2	162
CYP7B1	GP1BB	162
Dnajb4	PKM	162
esr2	Csrp2	162
esr2	mical2b	162
esr2	Syne2	162
Fat2	SFRP5	162
FHDC1	TESK1	162
FRMD6	SERPINF1	162
GP1BB	ADGRL2	162
GP1BB	CYP7B1	162
Gp5	ADGRL2	162
LRRC20	ADGRL2	162
lrrfip2	Tlr5	162
mical2b	esr2	162
mical2b	SMYD1	162
PKM	Dnajb4	162
PODN	ADGRL2	162
PPP1R3A	ANK2	162
SERPINF1	FRMD6	162
SFRP5	Fat2	162
SMYD1	mical2b	162
spata5l1	Actl6a	162
Syne2	esr2	162
TESK1	FHDC1	162
Tlr5	lrrfip2	162
vcp	Actl6a	162
Aldh6a1	CRAT	163
bdh2	esr2	163
bdh2	GPX3	163
CD2AP	Cdc20	163
CD2AP	Mbip	163
Cdc20	CD2AP	163
CRAT	Aldh6a1	163
CYBB	Tlr5	163
echdc3	PKM	163
esr2	bdh2	163
GLRX2	RFC2	163
GPX3	bdh2	163
GYS1	PGAM2	163
Mbip	CD2AP	163
Mbip	pbk	163
pbk	Mbip	163
PGAM2	GYS1	163
PKM	echdc3	163
RFC2	GLRX2	163
Tlr5	CYBB	163
ADCY2	PRKAG1	164
atp2a1	CACNB1	164
atp2a1	CAV3	164
BCL6	Wnt7a	164
CACNB1	atp2a1	164
calcrla	FHDC1	164
calcrla	LD	164
CAV3	atp2a1	164
CETN1	SMYD1	164
CKMT2	TNNT2	164
Eef2	spns3	164
FHDC1	calcrla	164
KCNIP3	SMYD1	164
KLF5	Wnt7a	164
LD	calcrla	164
PRKAG1	ADCY2	164
SMYD1	CETN1	164
SMYD1	KCNIP3	164
spns3	Eef2	164
TNNT2	CKMT2	164
Wnt7a	BCL6	164
Wnt7a	KLF5	164
Wnt7a	ZBTB7B	164
Wnt7a	ZFP64	164
ZBTB7B	Wnt7a	164
ZFP64	Wnt7a	164
ACSL1	CD2AP	165
ACSL1	pbk	165
Adgrg3	ADGRL2	165
ADGRL2	Adgrg3	165
Ampd1	spata5l1	165
Ampd1	vcp	165
Asb16	Egln1	165
Asb2	Egln1	165
ASB5	Egln1	165
asrgl1	GLS2	165
Bcl3	Egln1	165
CD2AP	ACSL1	165
CETN1	spns3	165
Egln1	Asb16	165
Egln1	Asb2	165
Egln1	ASB5	165
Egln1	Bcl3	165
GLS2	asrgl1	165
GPX3	spns3	165
Gtpbp2	Myh8	165
Hepacam2	rasl11b	165
Hepacam2	zgc:110179	165
KCNIP3	spns3	165
LRRC56	SFRP5	165
MMP14	SFRP5	165
MMP9	SFRP5	165
Myh8	Gtpbp2	165
Myl3	spns3	165
pbk	ACSL1	165
PKM	Upp1	165
rasl11b	Hepacam2	165
SFRP5	LRRC56	165
SFRP5	MMP14	165
SFRP5	MMP9	165
SFRP5	Vtn	165
spata5l1	Ampd1	165
spns3	CETN1	165
spns3	GPX3	165
spns3	KCNIP3	165
spns3	Myl3	165
Upp1	PKM	165
vcp	Ampd1	165
Vtn	SFRP5	165
zgc:110179	Hepacam2	165
ADAM28	Col28a1	166
ANK2	SRPK3	166
CALR	Thbs1	166
cat	CD2AP	166
cat	pbk	166
cat	TESK1	166
CD2AP	cat	166
Col28a1	ADAM28	166
Csrp2	dupd1	166
dupd1	Csrp2	166
dupd1	mical2b	166
KCNIP3	maoA	166
maoA	KCNIP3	166
maoA	Myl3	166
mecr	SPCC663.06c	166
mical2b	dupd1	166
MSS51	Nexn	166
Myl3	maoA	166
Nexn	MSS51	166
pbk	cat	166
Ptprd	Sgms2	166
Sgms2	Ptprd	166
SPCC663.06c	mecr	166
SRPK3	ANK2	166
TESK1	cat	166
Thbs1	CALR	166
ANK2	TNFAIP3	167
Asb16	TNFAIP3	167
Asb2	TNFAIP3	167
ASB5	TNFAIP3	167
Bmp7	TESK1	167
Gdf15	TESK1	167
INHBB	TESK1	167
Mmp3	SFRP5	167
MYBPC1	Myom1	167
MYBPC1	MYOM2	167
Myom1	MYBPC1	167
MYOM2	MYBPC1	167
Pde4b	RND1	167
Pde4b	Wnt7a	167
RND1	Pde4b	167
SFRP5	Mmp3	167
TESK1	Bmp7	167
TESK1	Gdf15	167
TESK1	INHBB	167
TNFAIP3	ANK2	167
TNFAIP3	Asb16	167
TNFAIP3	Asb2	167
TNFAIP3	ASB5	167
Wnt7a	Pde4b	167
acat1	HHATL	168
Bcl3	TNIP1	168
cat	Dnajb4	168
Dnajb4	cat	168
Dnajb4	spata5l1	168
Dnajb4	vcp	168
dupd1	Syne2	168
FHDC1	Fry	168
Fry	FHDC1	168
Gtpbp2	Myh7	168
GYS1	spns3	168
HHATL	acat1	168
ldhba	PFKFB1	168
mast3	RAB25	168
Myh7	Gtpbp2	168
MYO1B	Osbpl1a	168
Osbpl1a	MYO1B	168
PFKFB1	ldhba	168
PKM	SLC7A3	168
RAB25	mast3	168
SLC7A3	PKM	168
spata5l1	Dnajb4	168
spns3	GYS1	168
Syne2	dupd1	168
TNIP1	Bcl3	168
vcp	Dnajb4	168
ACSL1	SLC25A12	169
ADAM28	Csrp2	169
ADAM28	mical2b	169
Asb16	SRPK3	169
ASB5	SRPK3	169
atp2a1	enpp4	169
Bcl3	SRPK3	169
Bmp7	esr2	169
Csrp2	ADAM28	169
DPP4	gpt2l	169
Ehd2	RAB25	169
enpp4	atp2a1	169
esr2	Bmp7	169
esr2	Gdf15	169
esr2	INHBB	169
Gdf15	esr2	169
gpt2l	DPP4	169
INHBB	esr2	169
mical2b	ADAM28	169
Myh7	Nexn	169
Myl3	SMYD1	169
Nexn	Myh7	169
Obscn	TESK1	169
Osbpl1a	PHGDH	169
PHGDH	Osbpl1a	169
RAB25	Ehd2	169
SLC25A12	ACSL1	169
SMYD1	Myl3	169
SRPK3	Asb16	169
SRPK3	ASB5	169
SRPK3	Bcl3	169
TESK1	Obscn	169
ANGPTL5	ANK2	170
ANK2	ANGPTL5	170
ANK2	FGL1	170
Asb16	maoA	170
Asb2	maoA	170
ASB5	maoA	170
Bcl3	maoA	170
CETN1	CYBB	170
COL24A1	CSAD	170
CSAD	COL24A1	170
CYBB	CETN1	170
CYBB	KCNIP3	170
CYBB	Myl3	170
CYP7B1	Upp1	170
DHCR24	HMGCR	170
esr2	MMP14	170
esr2	Mmp3	170
esr2	Vtn	170
FGL1	ANK2	170
HMGCR	DHCR24	170
KCNIP3	CYBB	170
maoA	Asb16	170
maoA	Asb2	170
maoA	ASB5	170
maoA	Bcl3	170
MMP14	esr2	170
Mmp3	esr2	170
Myh7	Pkp3	170
Myh8	Pkp3	170
Myl3	CYBB	170
MYO1B	Pkp3	170
Nacc2	Wnt7a	170
Pkp3	Myh7	170
Pkp3	Myh8	170
Pkp3	MYO1B	170
Rab6b	REEP5	170
REEP5	Rab6b	170
Upp1	CYP7B1	170
Vtn	esr2	170
Wnt7a	Nacc2	170
Aldh6a1	PKM	171
Asb16	Dnajb4	171
Bcl3	hmox	171
Dnajb4	Asb16	171
Dnajb4	P2rx5	171
Eef2	spata5l1	171
Eef2	vcp	171
FABP4	PGAM2	171
Fry	LRRC56	171
Fry	Tlr5	171
GYS1	HACD1	171
HACD1	GYS1	171
hmox	Bcl3	171
LAMB3	SFRP5	171
LRRC56	Fry	171
OXCT1	PKM	171
P2rx5	Dnajb4	171
PGAM2	FABP4	171
PKM	Aldh6a1	171
PKM	OXCT1	171
SFRP5	LAMB3	171
spata5l1	Eef2	171
Tlr5	Fry	171
vcp	Eef2	171
ACSL1	Coq9	172
ANK2	Kcnj11	172
Asb16	CKMT2	172
ATP5F1B	CD2AP	172
ATP5F1B	pbk	172
ATP5F1B	TESK1	172
CD2AP	ATP5F1B	172
Cdc20	RGS5	172
CKMT2	Asb16	172
Coq9	ACSL1	172
HP	Prss27	172
Kcnj11	ANK2	172
MMD	PRKAG1	172
pbk	ATP5F1B	172
PRKAG1	MMD	172
Prss27	HP	172
RAB25	RND1	172
RGS5	Cdc20	172
RHOBTB2	SERPINF1	172
Rhog	SERPINF1	172
RND1	RAB25	172
RND1	SERPINF1	172
SERPINF1	RHOBTB2	172
SERPINF1	Rhog	172
SERPINF1	RND1	172
TESK1	ATP5F1B	172
March8	Ube2g1	173
ADCY2	Fry	173
ANK2	VCL	173
atp2a1	PRKAG1	173
BCL6	TCF15	173
CD2AP	CSAD	173
Cdc20	Tlr5	173
CKMT2	ldhba	173
CSAD	CD2AP	173
CSAD	pbk	173
CSAD	TESK1	173
esr2	Pde4b	173
Fat2	Ptprd	173
Fry	ADCY2	173
Fry	NPR1	173
GLUL	RHOBTB2	173
GLUL	Rhog	173
GLUL	RND1	173
GP1BB	VCL	173
Gp5	VCL	173
KLF5	TCF15	173
ldhba	CKMT2	173
LRRC20	VCL	173
Mmp3	TCF15	173
MMP9	TCF15	173
Nacc2	TCF15	173
NPR1	Fry	173
pbk	CSAD	173
Pde4b	esr2	173
PODN	VCL	173
PRKAG1	atp2a1	173
Ptprd	Fat2	173
RHOBTB2	GLUL	173
Rhog	GLUL	173
RND1	GLUL	173
TCF15	BCL6	173
TCF15	KLF5	173
TCF15	Mmp3	173
TCF15	MMP9	173
TCF15	Nacc2	173
TCF15	Vtn	173
TCF15	ZBTB7B	173
TCF15	ZFP64	173
TESK1	CSAD	173
Tlr5	Cdc20	173
Ube2g1	March8	173
VCL	ANK2	173
VCL	GP1BB	173
VCL	Gp5	173
VCL	LRRC20	173
VCL	PODN	173
Vtn	TCF15	173
ZBTB7B	TCF15	173
ZFP64	TCF15	173
ANK2	MFAP4	174
atp2a1	tmem38a	174
cat	LRRC56	174
cat	Tlr5	174
Cdc20	TESK1	174
COL24A1	HP	174
COL24A1	ST14	174
Dnajb4	esr2	174
Eef2	gpt2l	174
esr2	Dnajb4	174
Esyt2	PKM	174
FRMD6	GLRX2	174
GLRX2	FRMD6	174
gpt2l	Eef2	174
gpt2l	MSH3	174
Hepacam2	MYBPC1	174
HP	COL24A1	174
LRRC56	cat	174
MFAP4	ANK2	174
MSH3	gpt2l	174
MYBPC1	Hepacam2	174
Myh7	Myom1	174
Myh7	MYOM2	174
Myom1	Myh7	174
MYOM2	Myh7	174
NPR1	PRKAG1	174
PGAM2	spata5l1	174
PGAM2	vcp	174
PKM	Esyt2	174
PRKAG1	NPR1	174
spata5l1	PGAM2	174
ST14	COL24A1	174
TESK1	Cdc20	174
Tlr5	cat	174
tmem38a	atp2a1	174
vcp	PGAM2	174
ADGRL2	calcrla	175
ANK2	maoA	175
calcrla	ADGRL2	175
CD2AP	ldhba	175
CLCN1	PRKAG1	175
COL6A3	esr2	175
Egln1	P4HA1	175
esr2	COL6A3	175
esr2	Ube2g1	175
Hepacam2	TNNI1	175
ldhba	CD2AP	175
ldhba	pbk	175
ldhba	TESK1	175
maoA	ANK2	175
P4HA1	Egln1	175
pbk	ldhba	175
PRKAG1	CLCN1	175
Slc28a2	Upp1	175
TESK1	ldhba	175
TNNI1	Hepacam2	175
Ube2g1	esr2	175
Upp1	Slc28a2	175
acat1	CD2AP	176
acat1	TESK1	176
ADAM28	Tlr5	176
CD2AP	acat1	176
CETN1	spata5l1	176
CETN1	vcp	176
COL24A1	esr2	176
CYBB	MYO1B	176
DPP4	PFKFB1	176
esr2	COL24A1	176
GLUL	PRKAG1	176
KCNIP3	spata5l1	176
KCNIP3	vcp	176
mast3	RHOBTB2	176
mast3	Rhog	176
mast3	RND1	176
Myh7	Pde4b	176
Myh8	Pde4b	176
Myl3	spata5l1	176
Myl3	vcp	176
MYO1B	CYBB	176
Pde4b	Myh7	176
Pde4b	Myh8	176
PFKFB1	DPP4	176
PRKAG1	GLUL	176
RHOBTB2	mast3	176
Rhog	mast3	176
RND1	mast3	176
spata5l1	CETN1	176
spata5l1	KCNIP3	176
spata5l1	Myl3	176
TESK1	acat1	176
Tlr5	ADAM28	176
vcp	CETN1	176
vcp	KCNIP3	176
vcp	Myl3	176
acat1	atp2a1	177
Actl6a	MIMI_R795	177
Actl6a	Ptprd	177
ANK2	PHGDH	177
atp2a1	acat1	177
COL24A1	LRRC56	177
COL24A1	Prss27	177
COL24A1	Tlr5	177
Col28a1	Slc39a6	177
esr2	LRRC56	177
esr2	Tlr5	177
HBEGF	Ptprd	177
LRRC56	COL24A1	177
LRRC56	esr2	177
MIMI_R795	Actl6a	177
PHGDH	ANK2	177
Prss27	COL24A1	177
Ptprd	Actl6a	177
Ptprd	HBEGF	177
SERPINF1	TESK1	177
Slc39a6	Col28a1	177
TESK1	SERPINF1	177
Tlr5	COL24A1	177
Tlr5	esr2	177
ADAM28	LRRC56	178
ANK2	atl2	178
atl2	ANK2	178
Eef2	RFC2	178
GLUL	ldhba	178
GLUL	spata5l1	178
GLUL	vcp	178
GP1BB	Hepacam2	178
Gp5	Hepacam2	178
Hepacam2	GP1BB	178
Hepacam2	Gp5	178
Hepacam2	LRRC20	178
Hepacam2	PODN	178
HPRT1	RPL3L	178
ldhba	GLUL	178
LRRC20	Hepacam2	178
LRRC56	ADAM28	178
MYO1B	spns3	178
Ndufb9	VDAC2	178
PODN	Hepacam2	178
RFC2	Eef2	178
RPL3L	HPRT1	178
spata5l1	GLUL	178
spns3	MYO1B	178
vcp	GLUL	178
VDAC2	Ndufb9	178
acat1	pbk	179
ADCY2	Dyrk2	179
ADCY2	Hipk2	179
CASQ1	Pde4b	179
COL24A1	SFRP5	179
COL6A3	SFRP5	179
Coq9	GLS2	179
Csrp2	Pkp3	179
Dyrk2	ADCY2	179
GLS2	Coq9	179
Hipk2	ADCY2	179
mical2b	Pkp3	179
PAPSS2	RAB25	179
PAPSS2	RHOBTB2	179
PAPSS2	RND1	179
pbk	acat1	179
Pde4b	CASQ1	179
Pkp3	Csrp2	179
Pkp3	mical2b	179
Pkp3	Syne2	179
RAB25	PAPSS2	179
RHOBTB2	PAPSS2	179
RND1	PAPSS2	179
SFRP5	COL24A1	179
SFRP5	COL6A3	179
Syne2	Pkp3	179
Aldh6a1	LRRC56	180
atp2a1	CETN1	180
atp2a1	KCNIP3	180
bdh2	cat	180
CACNB1	SYT1	180
cat	bdh2	180
CETN1	atp2a1	180
CETN1	CSAD	180
clec3a	spata5l1	180
clec3a	vcp	180
CSAD	CETN1	180
CSAD	Myl3	180
esr2	RAB25	180
esr2	RHOBTB2	180
esr2	Rhog	180
esr2	RND1	180
FRMD6	SYT1	180
Itih2	Vtn	180
KCNIP3	atp2a1	180
LD	Obscn	180
LRRC56	Aldh6a1	180
Mmp3	VCL	180
Myl3	CSAD	180
Obscn	LD	180
RAB25	esr2	180
RHOBTB2	esr2	180
Rhog	esr2	180
RND1	esr2	180
spata5l1	clec3a	180
SYT1	CACNB1	180
SYT1	FRMD6	180
VCL	Mmp3	180
vcp	clec3a	180
Vtn	Itih2	180
acat1	GPX3	181
acat1	PFKFB1	181
ANGPTL5	MMP14	181
ANGPTL5	Mmp3	181
ANGPTL5	MMP9	181
ANGPTL5	Vtn	181
ATP5F1B	CETN1	181
ATP5F1B	Myl3	181
CACNB1	CASQ1	181
CASQ1	CACNB1	181
CETN1	ATP5F1B	181
Clic4	echdc3	181
CRAT	gpt2l	181
echdc3	Clic4	181
FGL1	MMP14	181
FGL1	Mmp3	181
FGL1	Vtn	181
GLUL	PHGDH	181
gpt2l	CRAT	181
GPX3	acat1	181
MFAP4	MMP14	181
MMP14	ANGPTL5	181
MMP14	FGL1	181
MMP14	MFAP4	181
Mmp3	ANGPTL5	181
Mmp3	FGL1	181
MMP9	ANGPTL5	181
Myl3	ATP5F1B	181
PFKFB1	acat1	181
PHGDH	GLUL	181
Vtn	ANGPTL5	181
Vtn	FGL1	181
ANK2	CACNB1	182
Asb2	SRPK3	182
Bcl3	Cd82	182
CACNB1	ANK2	182
Cd82	Bcl3	182
CSAD	KCNIP3	182
CYP3A24	HMGCR	182
Dyrk2	esr2	182
esr2	Dyrk2	182
esr2	Hipk2	182
Esyt2	Wnt7a	182
Hipk2	esr2	182
HMGCR	CYP3A24	182
KCNIP3	CSAD	182
RAB25	SFRP5	182
rasl11b	SFRP5	182
rasl11b	SRPK3	182
RHOBTB2	SRPK3	182
SFRP5	RAB25	182
SFRP5	rasl11b	182
SFRP5	zgc:110179	182
SRPK3	Asb2	182
SRPK3	rasl11b	182
SRPK3	RHOBTB2	182
SRPK3	zgc:110179	182
Wnt7a	Esyt2	182
zgc:110179	SFRP5	182
zgc:110179	SRPK3	182
March8	HMGCR	183
Asb16	Rps6kl1	183
Asb2	Rps6kl1	183
ASB5	Rps6kl1	183
Bcl3	Rps6kl1	183
COL24A1	Myh7	183
Dyrk2	PFKFB1	183
Ehd2	tmem38a	183
esr2	TCEA3	183
FGL1	MMP9	183
Hipk2	PFKFB1	183
HMGCR	March8	183
MMP9	FGL1	183
Myh7	COL24A1	183
PAPSS2	Rhog	183
PFKFB1	Dyrk2	183
PFKFB1	Hipk2	183
rasl11b	SERPINF1	183
RFC2	TESK1	183
Rhog	PAPSS2	183
Rps6kl1	Asb16	183
Rps6kl1	Asb2	183
Rps6kl1	ASB5	183
Rps6kl1	Bcl3	183
Sall1	SMYD1	183
SERPINF1	rasl11b	183
SERPINF1	zgc:110179	183
SMYD1	Sall1	183
Srl	tmem38a	183
TCEA3	esr2	183
TESK1	RFC2	183
tmem38a	Ehd2	183
tmem38a	Srl	183
zgc:110179	SERPINF1	183
Dnajb4	PRKAG1	184
MFAP4	VCL	184
PRKAG1	Dnajb4	184
REEP5	Rtn4	184
Rtn4	REEP5	184
VCL	MFAP4	184
ATP5F1B	PGAM2	185
BCL6	Sall1	185
cldn7a	ST14	185
Coq9	nipsnap2	185
Dyrk2	VAV1	185
FHDC1	Obscn	185
Hipk2	VAV1	185
KCNIP3	STAB2	185
Myl3	STAB2	185
nipsnap2	Coq9	185
Obscn	FHDC1	185
PAPSS2	rasl11b	185
PAPSS2	zgc:110179	185
PGAM2	ATP5F1B	185
PKM	SQLE	185
rasl11b	PAPSS2	185
Sall1	BCL6	185
Sall1	ZBTB7B	185
Sall1	ZFP64	185
spns3	tmc1	185
SQLE	PKM	185
ST14	cldn7a	185
STAB2	KCNIP3	185
STAB2	Myl3	185
tmc1	spns3	185
VAV1	Dyrk2	185
VAV1	Hipk2	185
ZBTB7B	Sall1	185
ZFP64	Sall1	185
zgc:110179	PAPSS2	185
Acss1	gpt2l	186
ANK2	Pkp3	186
atp2a1	Fbp2	186
CACNB1	Pde4b	186
clec3a	RAB25	186
clec3a	rasl11b	186
clec3a	zgc:110179	186
esr2	MIMI_R795	186
Fbp2	atp2a1	186
gpt2l	Acss1	186
hif1a	spns3	186
ldhba	RPL3L	186
MIMI_R795	esr2	186
Pde4b	CACNB1	186
pdzrn3b	SFRP5	186
Pkp3	ANK2	186
RAB25	clec3a	186
rasl11b	clec3a	186
RPL3L	ldhba	186
SFRP5	pdzrn3b	186
spns3	hif1a	186
zgc:110179	clec3a	186
ACSL1	GDPD5	187
atp2a1	TNNI1	187
atp2a1	TNNT2	187
cat	GDPD5	187
cat	GYS1	187
echdc3	FABP4	187
FABP4	echdc3	187
GDPD5	ACSL1	187
GDPD5	cat	187
GLS2	RHOBTB2	187
GLS2	Rhog	187
GLS2	RND1	187
gpt2l	PKM	187
GYS1	cat	187
KCNIP3	MSH3	187
mast3	rasl11b	187
mast3	zgc:110179	187
MSH3	KCNIP3	187
MSH3	Myl3	187
Myl3	MSH3	187
PKM	gpt2l	187
PRKAG1	TCEA3	187
rasl11b	mast3	187
RHOBTB2	GLS2	187
Rhog	GLS2	187
Rhog	TMOD4	187
RND1	GLS2	187
TCEA3	PRKAG1	187
TMOD4	Rhog	187
TNNI1	atp2a1	187
TNNT2	atp2a1	187
zgc:110179	mast3	187
ANK2	FBXO40	188
Asb16	TCEA3	188
Asb2	TCEA3	188
ASB5	TCEA3	188
atp2a1	GLUL	188
atp2a1	RAB25	188
atp2a1	rasl11b	188
atp2a1	RHOBTB2	188
atp2a1	RND1	188
atp2a1	zgc:110179	188
Bcl3	TCEA3	188
BCL6	fxr1-b	188
Cdc20	GP1BB	188
Cdc20	Gp5	188
Cdc20	PODN	188
CERS2	HP	188
CERS2	Prss27	188
CERS2	ST14	188
CRAT	KLF5	188
echdc3	MIMI_R795	188
esr2	PHGDH	188
FBXO40	ANK2	188
fxr1-b	BCL6	188
fxr1-b	ZFP64	188
GLUL	atp2a1	188
GP1BB	Cdc20	188
Gp5	Cdc20	188
GPX3	ldhba	188
HP	CERS2	188
KLF5	CRAT	188
ldhba	GPX3	188
MIMI_R795	echdc3	188
Myh7	TCEA3	188
Myh8	TCEA3	188
MYO1B	TCEA3	188
Nacc2	Sall1	188
PHGDH	esr2	188
PODN	Cdc20	188
Prss27	CERS2	188
RAB25	atp2a1	188
rasl11b	atp2a1	188
RHOBTB2	atp2a1	188
RND1	atp2a1	188
Sall1	Nacc2	188
ST14	CERS2	188
TCEA3	Asb16	188
TCEA3	Asb2	188
TCEA3	ASB5	188
TCEA3	Bcl3	188
TCEA3	Myh7	188
TCEA3	Myh8	188
TCEA3	MYO1B	188
ZFP64	fxr1-b	188
zgc:110179	atp2a1	188
acat1	LRRC56	189
acat1	Tlr5	189
acat1	VDAC2	189
ANK2	PIP4P2	189
Asb16	Obscn	189
ASB5	Obscn	189
Bcl3	Obscn	189
CD2AP	PPP1R3A	189
GLRX2	MSH3	189
LRRC56	acat1	189
MSH3	GLRX2	189
Obscn	Asb16	189
Obscn	ASB5	189
Obscn	Bcl3	189
pbk	PPP1R3A	189
PIP4P2	ANK2	189
PPP1R3A	CD2AP	189
PPP1R3A	pbk	189
PPP1R3A	TESK1	189
TESK1	PPP1R3A	189
Tlr5	acat1	189
VDAC2	acat1	189
acat1	GYS1	190
ADAM28	GP1BB	190
ADAM28	Gp5	190
ADAM28	LRRC20	190
ADAM28	PODN	190
ADAMTS13	Hepacam2	190
ANK2	PKM	190
BCL6	Fat2	190
BCL6	hif1a	190
cat	GP1BB	190
cat	Gp5	190
cat	LRRC20	190
cat	PODN	190
CAV3	tmem38a	190
CLIP4	GP1BB	190
CLIP4	Gp5	190
CLIP4	LRRC20	190
CLIP4	PODN	190
Csrp2	OBSCN	190
CYP3A24	gpt2l	190
CYP7B1	gpt2l	190
Dyrk2	Fry	190
echdc3	gpt2l	190
Eef2	MSH3	190
esr2	MMP9	190
Fat2	BCL6	190
Fat2	ZFP64	190
Fry	Dyrk2	190
Fry	Hipk2	190
GP1BB	ADAM28	190
GP1BB	cat	190
GP1BB	CLIP4	190
Gp5	ADAM28	190
Gp5	cat	190
Gp5	CLIP4	190
gpt2l	CYP3A24	190
gpt2l	CYP7B1	190
gpt2l	echdc3	190
GYS1	acat1	190
Hepacam2	ADAMTS13	190
hif1a	BCL6	190
hif1a	KLF5	190
hif1a	Nacc2	190
hif1a	ZBTB7B	190
hif1a	ZFP64	190
Hipk2	Fry	190
KLF5	hif1a	190
LRRC20	ADAM28	190
LRRC20	cat	190
LRRC20	CLIP4	190
mical2b	OBSCN	190
MMP9	esr2	190
MSH3	Eef2	190
Nacc2	hif1a	190
OBSCN	Csrp2	190
OBSCN	mical2b	190
OBSCN	Syne2	190
PKM	ANK2	190
PODN	ADAM28	190
PODN	cat	190
PODN	CLIP4	190
Syne2	OBSCN	190
tmem38a	CAV3	190
ZBTB7B	hif1a	190
ZFP64	Fat2	190
ZFP64	hif1a	190
ACSL1	HMGCR	191
Acss1	LRRC56	191
Acss1	Tlr5	191
ADGRL2	COL24A1	191
ADGRL2	COL6A3	191
ANGPTL5	Asb16	191
ANGPTL5	Asb2	191
ANGPTL5	ASB5	191
ANGPTL5	Bcl3	191
ANK2	hif1a	191
Asb16	ANGPTL5	191
Asb16	FGL1	191
Asb16	MFAP4	191
Asb2	ANGPTL5	191
Asb2	FGL1	191
Asb2	MFAP4	191
Asb2	Obscn	191
ASB5	ANGPTL5	191
ASB5	FGL1	191
ASB5	MFAP4	191
Bcl3	ANGPTL5	191
Bcl3	FGL1	191
Bcl3	MFAP4	191
calcrla	HP	191
calcrla	Prss27	191
calcrla	ST14	191
CETN1	CLIP4	191
CKMT2	PGAM2	191
CLIP4	CETN1	191
CLIP4	KCNIP3	191
COL24A1	ADGRL2	191
COL6A3	ADGRL2	191
esr2	Fat2	191
Fat2	esr2	191
FGL1	Asb16	191
FGL1	Asb2	191
FGL1	ASB5	191
FGL1	Bcl3	191
flot2a	Tlr5	191
GDPD5	MMP14	191
GDPD5	Mmp3	191
GDPD5	MMP9	191
GDPD5	Vtn	191
hif1a	ANK2	191
hif1a	SERPINF1	191
HMGCR	ACSL1	191
HP	calcrla	191
HP	maoA	191
KCNIP3	CLIP4	191
ldhba	mecr	191
LRRC56	Acss1	191
maoA	HP	191
maoA	Prss27	191
maoA	ST14	191
mecr	ldhba	191
MFAP4	Asb16	191
MFAP4	Asb2	191
MFAP4	ASB5	191
MFAP4	Bcl3	191
MMP14	GDPD5	191
Mmp3	GDPD5	191
MMP9	GDPD5	191
Obscn	Asb2	191
PGAM2	CKMT2	191
Pkp3	Tlr5	191
Prss27	calcrla	191
Prss27	maoA	191
SERPINF1	hif1a	191
ST14	calcrla	191
ST14	maoA	191
Tlr5	Acss1	191
Tlr5	flot2a	191
Tlr5	Pkp3	191
Vtn	GDPD5	191
ANK2	clec3a	192
Asb16	clec3a	192
ASB5	clec3a	192
Bcl3	clec3a	192
BCL6	mast3	192
Cd82	SYT1	192
clec3a	ANK2	192
clec3a	Asb16	192
clec3a	ASB5	192
clec3a	Bcl3	192
Eef2	GLUL	192
GDPD5	GLRX2	192
GDPD5	GPX3	192
GLRX2	GDPD5	192
GLUL	Eef2	192
GLUL	GPX3	192
GPX3	GDPD5	192
GPX3	GLUL	192
Hepacam2	Ptprd	192
HP	PKM	192
KLF5	mast3	192
mast3	BCL6	192
mast3	KLF5	192
mast3	Nacc2	192
mast3	ZBTB7B	192
mast3	ZFP64	192
Nacc2	mast3	192
PKM	HP	192
PKM	Prss27	192
PKM	ST14	192
Prss27	PKM	192
Ptprd	Hepacam2	192
ST14	PKM	192
SYT1	Cd82	192
SYT1	Tspan13	192
Tspan13	SYT1	192
ZBTB7B	mast3	192
ZFP64	mast3	192
acat1	SLC7A3	193
ACSL1	Tlr5	193
Ampd1	PKM	193
atp2a1	Rhog	193
CETN1	STAB2	193
clec3a	RHOBTB2	193
clec3a	Rhog	193
clec3a	RND1	193
DHCR24	Esyt2	193
Esyt2	DHCR24	193
GLRX2	HPRT1	193
HPRT1	GLRX2	193
Mmp3	Pkp3	193
MMP9	Pkp3	193
PKM	Ampd1	193
Pkp3	Mmp3	193
Pkp3	MMP9	193
Pkp3	Vtn	193
RHOBTB2	clec3a	193
Rhog	atp2a1	193
Rhog	clec3a	193
RND1	clec3a	193
SLC7A3	acat1	193
STAB2	CETN1	193
Tlr5	ACSL1	193
Vtn	Pkp3	193
ANGPTL5	esr2	194
Bmp7	CSAD	194
CAV3	flot2a	194
CETN1	OBSCN	194
CKMT2	GLRX2	194
CSAD	Bmp7	194
CSAD	Gdf15	194
CSAD	INHBB	194
dupd1	gpt2l	194
echdc3	LAMB3	194
esr2	ANGPTL5	194
esr2	FGL1	194
esr2	MFAP4	194
Esyt2	ldhba	194
FGL1	esr2	194
flot2a	CAV3	194
Gdf15	CSAD	194
GDPD5	spns3	194
GLRX2	CKMT2	194
gpt2l	dupd1	194
Hepacam2	TNNT2	194
INHBB	CSAD	194
KCNIP3	OBSCN	194
LAMB3	echdc3	194
LAMB3	Rhog	194
ldhba	Esyt2	194
MFAP4	esr2	194
OBSCN	CETN1	194
OBSCN	KCNIP3	194
Obscn	SRPK3	194
ORC3	RFC2	194
Pde4b	PRKAG1	194
PRKAG1	Pde4b	194
RAB25	SH3D19	194
RFC2	ORC3	194
Rhog	LAMB3	194
SH3D19	RAB25	194
spns3	GDPD5	194
SRPK3	Obscn	194
TNNT2	Hepacam2	194
ANK2	kbtbd12	195
CETN1	maoA	195
Dnajb4	ldhba	195
GDPD5	PHGDH	195
GLRX2	hmox	195
hmox	GLRX2	195
kbtbd12	ANK2	195
ldhba	Dnajb4	195
maoA	CETN1	195
MMP14	TCF15	195
MMP9	VCL	195
PHGDH	GDPD5	195
TCF15	MMP14	195
VCL	MMP9	195
Actl6a	MYBPC1	196
atp2a1	Myh8	196
CALR	spata5l1	196
CALR	vcp	196
CD2AP	MMD	196
Eef2	PRKAG1	196
gpt2l	GYS1	196
GYS1	gpt2l	196
ldhba	OXCT1	196
MMD	CD2AP	196
MMD	pbk	196
MMD	TESK1	196
MYBPC1	Actl6a	196
Myh8	atp2a1	196
OXCT1	ldhba	196
pbk	MMD	196
PRKAG1	Eef2	196
spata5l1	CALR	196
TESK1	MMD	196
vcp	CALR	196
atp2a1	SLC7A3	197
cat	Rtn4	197
CD2AP	Sh3bp2	197
Eef2	HPRT1	197
HPRT1	Eef2	197
MMP14	Pkp3	197
pbk	Sh3bp2	197
Pkp3	MMP14	197
Rab6b	Ube2g1	197
Rtn4	cat	197
Sh3bp2	CD2AP	197
Sh3bp2	pbk	197
Sh3bp2	TESK1	197
SLC7A3	atp2a1	197
TESK1	Sh3bp2	197
Ube2g1	Rab6b	197
Adgrg3	clec3a	198
CHCHD10	nipsnap2	198
CKMT2	Dnajb4	198
clec3a	Adgrg3	198
CLIP4	Myh8	198
CLIP4	MYO1B	198
CSAD	SLC2A12	198
Dnajb4	CKMT2	198
GYS1	Myh7	198
GYS1	Myh8	198
GYS1	MYO1B	198
Myh7	GYS1	198
Myh8	CLIP4	198
Myh8	GYS1	198
MYO1B	CLIP4	198
MYO1B	GYS1	198
nipsnap2	CHCHD10	198
Pkp3	RGS5	198
RGS5	Pkp3	198
SLC2A12	CSAD	198
ACSL1	GP1BB	199
ACSL1	Gp5	199
ACSL1	LRRC20	199
ACSL1	PODN	199
Acss1	GP1BB	199
Acss1	Gp5	199
Acss1	LRRC20	199
Acss1	PODN	199
Asb16	Osbpl1a	199
ASB5	Osbpl1a	199
bdh2	HP	199
bdh2	Prss27	199
bdh2	ST14	199
cat	Fbp2	199
Cdc20	kbtbd12	199
Csrp2	Ehd2	199
Csrp2	Srl	199
Ehd2	Csrp2	199
Ehd2	mical2b	199
Fbp2	cat	199
GP1BB	ACSL1	199
GP1BB	Acss1	199
Gp5	ACSL1	199
Gp5	Acss1	199
HP	bdh2	199
kbtbd12	Cdc20	199
LRRC20	ACSL1	199
LRRC20	Acss1	199
mecr	PRKAG1	199
MFAP4	Mmp3	199
mical2b	Ehd2	199
mical2b	Srl	199
Mmp3	MFAP4	199
Osbpl1a	Asb16	199
Osbpl1a	ASB5	199
PODN	ACSL1	199
PODN	Acss1	199
PRKAG1	mecr	199
Prss27	bdh2	199
Srl	Csrp2	199
Srl	mical2b	199
ST14	bdh2	199
ANK2	TCEA3	200
ATP5F1B	CALR	200
Bmp7	CD2AP	200
Bmp7	pbk	200
CALR	ATP5F1B	200
CD2AP	Bmp7	200
Cd2ap	Dyrk2	200
CD2AP	Gdf15	200
Cd2ap	Hipk2	200
CD2AP	INHBB	200
CD2AP	MMP14	200
CD2AP	Mmp3	200
CD2AP	MMP9	200
CD2AP	PFKFB1	200
CD2AP	Vtn	200
CLIP4	Myh7	200
CSAD	RHOBTB2	200
CSAD	RND1	200
Dyrk2	Cd2ap	200
Gdf15	CD2AP	200
Gdf15	pbk	200
Hipk2	Cd2ap	200
INHBB	CD2AP	200
INHBB	pbk	200
MMP14	CD2AP	200
MMP14	pbk	200
Mmp3	CD2AP	200
Mmp3	pbk	200
MMP9	CD2AP	200
MMP9	pbk	200
Myh7	CLIP4	200
pbk	Bmp7	200
pbk	Gdf15	200
pbk	INHBB	200
pbk	MMP14	200
pbk	Mmp3	200
pbk	MMP9	200
pbk	PFKFB1	200
pbk	Vtn	200
PFKFB1	CD2AP	200
PFKFB1	pbk	200
PFKFB1	TESK1	200
RHOBTB2	CSAD	200
RND1	CSAD	200
TCEA3	ANK2	200
TESK1	PFKFB1	200
Vtn	CD2AP	200
Vtn	pbk	200
Aldh6a1	CYP7B1	201
Ampd1	SLC7A3	201
Bcl3	Mmp3	201
CRAT	FABP4	201
CYP7B1	Aldh6a1	201
DHCR24	PAPSS2	201
Dnajb4	spns3	201
FABP4	CRAT	201
GP1BB	PRKAG1	201
Gp5	PRKAG1	201
GPX3	PGAM2	201
kbtbd12	Mapre3	201
maoA	SLC25A12	201
Mapre3	kbtbd12	201
Mmp3	Bcl3	201
PAPSS2	DHCR24	201
PGAM2	GPX3	201
PODN	PRKAG1	201
PRKAG1	GP1BB	201
PRKAG1	Gp5	201
PRKAG1	PODN	201
Rhog	SRPK3	201
SLC25A12	maoA	201
SLC7A3	Ampd1	201
spns3	Dnajb4	201
SQLE	TMOD4	201
SRPK3	Rhog	201
TMOD4	SQLE	201
acat1	DHCR24	202
Actl6a	FHDC1	202
Actl6a	LD	202
CD2AP	maoA	202
Cdc20	MSH3	202
CLCN1	Clic4	202
Clic4	CLCN1	202
CYP3A24	esr2	202
DHCR24	acat1	202
Dyrk2	Pde4b	202
esr2	CYP3A24	202
FHDC1	Actl6a	202
GLRX2	PGAM2	202
Hipk2	Pde4b	202
LD	Actl6a	202
LRRC56	ST3GAL3	202
maoA	CD2AP	202
maoA	pbk	202
maoA	TESK1	202
MSH3	Cdc20	202
pbk	maoA	202
Pde4b	Dyrk2	202
Pde4b	Hipk2	202
PGAM2	GLRX2	202
PPP1R3A	Tlr5	202
rasl11b	SH3D19	202
RND1	SRPK3	202
SH3D19	rasl11b	202
SH3D19	zgc:110179	202
SRPK3	RND1	202
ST3GAL3	LRRC56	202
ST3GAL3	Tlr5	202
TESK1	maoA	202
Tlr5	PPP1R3A	202
Tlr5	ST3GAL3	202
zgc:110179	SH3D19	202
acat1	GP1BB	203
acat1	Gp5	203
acat1	LRRC20	203
acat1	PODN	203
Asb16	PKM	203
Asb2	PKM	203
ASB5	PKM	203
atp2a1	CSAD	203
Bcl3	Vtn	203
BCL6	PITPNC1	203
bdh2	TRAK2	203
bdh2	Upp1	203
cat	CRAT	203
CD2AP	SMYD1	203
COL6A3	GP1BB	203
COL6A3	Gp5	203
COL6A3	LRRC20	203
COL6A3	PODN	203
CRAT	cat	203
CSAD	atp2a1	203
Ehd2	Syne2	203
GP1BB	acat1	203
GP1BB	COL6A3	203
Gp5	acat1	203
Gp5	COL6A3	203
hif1a	Vtn	203
kbtbd12	pdzrn3b	203
KLF5	PITPNC1	203
LRRC20	acat1	203
LRRC20	COL6A3	203
Nacc2	PITPNC1	203
pbk	SMYD1	203
Pde4b	SLC7A3	203
pdzrn3b	kbtbd12	203
pdzrn3b	PELI2	203
PELI2	pdzrn3b	203
PITPNC1	BCL6	203
PITPNC1	KLF5	203
PITPNC1	Nacc2	203
PITPNC1	ZBTB7B	203
PITPNC1	ZFP64	203
PKM	Asb16	203
PKM	Asb2	203
PKM	ASB5	203
PODN	acat1	203
PODN	COL6A3	203
SLC7A3	Pde4b	203
SMYD1	CD2AP	203
SMYD1	pbk	203
SMYD1	TESK1	203
Srl	Syne2	203
Syne2	Ehd2	203
Syne2	Srl	203
TESK1	SMYD1	203
TRAK2	bdh2	203
Upp1	bdh2	203
Vtn	Bcl3	203
Vtn	hif1a	203
ZBTB7B	PITPNC1	203
ZFP64	PITPNC1	203
Bcl3	PKM	204
clec3a	Csrp2	204
clec3a	mical2b	204
clec3a	TESK1	204
CSAD	Rhog	204
Csrp2	clec3a	204
CYP3A24	FABP4	204
CYP7B1	FABP4	204
FABP4	CYP3A24	204
FABP4	CYP7B1	204
GLUL	SLC7A3	204
hif1a	Mmp3	204
mical2b	clec3a	204
Mmp3	hif1a	204
PKM	Bcl3	204
RAB25	Wnt7a	204
Rhog	CSAD	204
SLC7A3	GLUL	204
TESK1	clec3a	204
Wnt7a	RAB25	204
ACSL1	LRRC56	205
Bcl3	MMP14	205
CD2AP	clec3a	205
clec3a	CD2AP	205
clec3a	pbk	205
COL24A1	echdc3	205
COL6A3	echdc3	205
echdc3	COL24A1	205
echdc3	COL6A3	205
flot2a	LRRC56	205
LRRC56	ACSL1	205
LRRC56	flot2a	205
MMP14	Bcl3	205
pbk	clec3a	205
PGAM2	RPL3L	205
RPL3L	PGAM2	205
SLC25A12	VDAC2	205
VDAC2	SLC25A12	205
esr2	SMYD1	206
GP1BB	Pkp3	206
Gp5	Pkp3	206
hif1a	Tlr5	206
LRRC20	Pkp3	206
Myl3	OBSCN	206
OBSCN	Myl3	206
Pkp3	GP1BB	206
Pkp3	Gp5	206
Pkp3	LRRC20	206
Pkp3	PODN	206
PODN	Pkp3	206
SMYD1	esr2	206
Tlr5	hif1a	206
Actl6a	SFRP5	207
Asb16	gpt2l	207
Asb2	gpt2l	207
ASB5	gpt2l	207
Bcl3	gpt2l	207
COL24A1	GP1BB	207
COL24A1	Gp5	207
COL24A1	LRRC20	207
GP1BB	COL24A1	207
Gp5	COL24A1	207
gpt2l	Asb16	207
gpt2l	Asb2	207
gpt2l	ASB5	207
gpt2l	Bcl3	207
KCNIP3	ldhba	207
ldhba	KCNIP3	207
LRRC20	COL24A1	207
SFRP5	Actl6a	207
spata5l1	Ube2g1	207
Ube2g1	spata5l1	207
Ube2g1	vcp	207
vcp	Ube2g1	207
Asb16	CLIP4	208
Asb2	CLIP4	208
ASB5	CLIP4	208
Bcl3	CLIP4	208
CETN1	PITPNC1	208
CLIP4	Asb16	208
CLIP4	Asb2	208
CLIP4	ASB5	208
CLIP4	Bcl3	208
dupd1	Mapre3	208
ldhba	Myl3	208
LRRC56	Thbs1	208
Mapre3	dupd1	208
Myl3	ldhba	208
Myl3	PITPNC1	208
PITPNC1	CETN1	208
PITPNC1	Myl3	208
Thbs1	LRRC56	208
Asb2	CKMT2	209
CKMT2	Asb2	209
Fat2	Myh8	209
GP1BB	SMYD1	209
Gp5	SMYD1	209
KCNIP3	PITPNC1	209
LRRC20	SMYD1	209
LRRC56	PRKAG1	209
Myh8	Fat2	209
PITPNC1	KCNIP3	209
PODN	SMYD1	209
PRKAG1	LRRC56	209
SMYD1	GP1BB	209
SMYD1	Gp5	209
SMYD1	LRRC20	209
SMYD1	PODN	209
SMYD1	Tlr5	209
Thbs1	Tlr5	209
Tlr5	SMYD1	209
Tlr5	Thbs1	209
Actl6a	ADCY2	210
Actl6a	NPR1	210
ADCY2	Actl6a	210
ANK2	dupd1	210
Bcl3	esr2	210
CD2AP	SERPINF1	210
Csrp2	LAMB3	210
dupd1	ANK2	210
esr2	Bcl3	210
hif1a	TESK1	210
LAMB3	Csrp2	210
LAMB3	mical2b	210
mical2b	LAMB3	210
NPR1	Actl6a	210
pbk	SERPINF1	210
RPL3L	spata5l1	210
RPL3L	vcp	210
SERPINF1	CD2AP	210
SERPINF1	pbk	210
spata5l1	RPL3L	210
TESK1	hif1a	210
vcp	RPL3L	210
Ampd1	spns3	211
ANK2	CLIP4	211
CKMT2	GLUL	211
clec3a	LRRC56	211
CLIP4	ANK2	211
GLUL	CKMT2	211
KCNIP3	Mapre3	211
LRRC56	clec3a	211
maoA	SMYD1	211
Mapre3	KCNIP3	211
PHGDH	Ube2g1	211
SMYD1	maoA	211
spns3	Ampd1	211
Ube2g1	PHGDH	211
ACSL1	FABP4	212
Acss1	cat	212
ATP5F1B	Dnajb4	212
cat	Acss1	212
Dnajb4	ATP5F1B	212
enpp4	GLRX2	212
FABP4	ACSL1	212
GLRX2	enpp4	212
Hepacam2	RHOBTB2	212
Hepacam2	Rhog	212
Hepacam2	RND1	212
Mapre3	Myl3	212
MIMI_R795	PHGDH	212
MYBPC1	OBSCN	212
[truncated: 5,032 more rows]
